# Supplementary material for: Overexpression of the Lolium perenne L. delta1-pyrroline 5-carboxylate synthase (LpP5CS) gene results in morphological alterations and salinity tolerance in switchgrass (Panicum virgatum L.)
Source: PLoS One. 2019 Jul 16;14(7):e0219669. doi: 10.1371/journal.pone.0219669 (PMC6634860; doi:10.1371/journal.pone.0219669)
Supplement: S3 Table — (XLSX) [file pone.0219669.s010.xlsx]

## Sheet: group II vs group I 
Gene_id	readcount_S	readcount_T	log2FoldChange	pval	padj	Blast swiss prot
23801018	280.758	0.458847	9.2571	3.39e-19	1.42e-15	sp|Q9LY00|WRK70_ARATH Probable WRKY transcription factor 70 OS=Arabidopsis thaliana GN=WRKY70 PE=2 SV=1//9.00866e-13
23812085	100.74	0.542259	7.5374	7.38e-07	0.00028103	sp|O48958|C71E1_SORBI 4-hydroxyphenylacetaldehyde oxime monooxygenase OS=Sorghum bicolor GN=CYP71E1 PE=2 SV=1//0
23785186	95.4399	1.08452	6.4595	1.17e-07	6.07e-05	sp|Q9C5T4|WRK18_ARATH WRKY transcription factor 18 OS=Arabidopsis thaliana GN=WRKY18 PE=1 SV=2//5.48951e-33
23817276	38.6936	0.458847	6.3979	3.9e-05	0.0074259	sp|Q94CD1|HHT1_ARATH Omega-hydroxypalmitate O-feruloyl transferase OS=Arabidopsis thaliana GN=HHT1 PE=1 SV=1//0
23825164	388.948	6.38207	5.9294	3.94e-16	1.23e-12	sp|Q9SAH7|WRK40_ARATH Probable WRKY transcription factor 40 OS=Arabidopsis thaliana GN=WRKY40 PE=1 SV=1//8.21137e-49
23786796	1274.51	35.3725	5.1712	2.53e-08	1.57e-05	sp|Q9C5T4|WRK18_ARATH WRKY transcription factor 18 OS=Arabidopsis thaliana GN=WRKY18 PE=1 SV=2//1.31778e-48
23764538	49.1301	2.08562	4.5581	0.0003141	0.035332	sp|Q9C5T4|WRK18_ARATH WRKY transcription factor 18 OS=Arabidopsis thaliana GN=WRKY18 PE=1 SV=2//5.99675e-35
23785098	222.937	14.0155	3.9915	6.07e-09	4.13e-06	sp|Q9LMN8|WAK3_ARATH Wall-associated receptor kinase 3 OS=Arabidopsis thaliana GN=WAK3 PE=2 SV=2//1.89404e-101
23764639	1710.03	144.617	3.5637	6.79e-07	0.00026594	sp|Q9FVS9|C96AF_ARATH Alkane hydroxylase MAH1 OS=Arabidopsis thaliana GN=CYP96A15 PE=2 SV=1//2.59053e-123
23801222	6025.26	512.148	3.5564	6.81e-11	7.36e-08	sp|Q9S9N9|CCR1_ARATH Cinnamoyl-CoA reductase 1 OS=Arabidopsis thaliana GN=CCR1 PE=1 SV=1//1.04332e-149
23825257	379.227	34.6636	3.4516	0.00013921	0.019383	sp|Q9LY00|WRK70_ARATH Probable WRKY transcription factor 70 OS=Arabidopsis thaliana GN=WRKY70 PE=2 SV=1//7.72859e-23
23767504	23122.5	2168.7	3.4144	1.32e-10	1.38e-07	sp|Q9FR44|PEAM1_ARATH Phosphoethanolamine N-methyltransferase 1 OS=Arabidopsis thaliana GN=NMT1 PE=1 SV=1//0
23765433	3453.9	446.536	2.9514	2.13e-08	1.36e-05	sp|O82056|CADH_SACOF Probable cinnamyl alcohol dehydrogenase OS=Saccharum officinarum GN=CAD PE=2 SV=1//0
23782149	195.44	25.4862	2.9389	0.00029585	0.033962	sp|Q9LMN8|WAK3_ARATH Wall-associated receptor kinase 3 OS=Arabidopsis thaliana GN=WAK3 PE=2 SV=2//1.29399e-53
23802038	202.774	26.5707	2.932	3.89e-06	0.0011771	sp|Q39191|WAK1_ARATH Wall-associated receptor kinase 1 OS=Arabidopsis thaliana GN=WAK1 PE=1 SV=2//2.89529e-53
Novel07457	1590.33	219.578	2.8565	1.39e-07	6.86e-05	--	PREDICTED: phosphomethylethanolamine N-methyltransferase-like [Setaria italica]
23790393	2086.02	299.748	2.7989	1.37e-07	6.85e-05	sp|Q9XGD6|CAMT1_MAIZE Caffeoyl-CoA O-methyltransferase 1 OS=Zea mays GN=CCOAOMT1 PE=2 SV=1//2.01617e-167
23804554	5303.31	771.441	2.7813	1.38e-07	6.85e-05	sp|Q944H0|PEAM2_ARATH Phosphomethylethanolamine N-methyltransferase OS=Arabidopsis thaliana GN=NMT2 PE=2 SV=2//8.55013e-13
23807891	4924.62	733.27	2.7476	1.56e-07	7.62e-05	sp|O82054|COMT1_SACOF Caffeic acid 3-O-methyltransferase OS=Saccharum officinarum GN=COMT PE=2 SV=1//6.16212e-157
23760849	458.024	70.2025	2.7058	1.39e-06	0.0004829	sp|Q9LMN8|WAK3_ARATH Wall-associated receptor kinase 3 OS=Arabidopsis thaliana GN=WAK3 PE=2 SV=2//1.35641e-108
23820252	124.951	19.9387	2.6477	0.00022966	0.028159	sp|Q9LMN7|WAK5_ARATH Wall-associated receptor kinase 5 OS=Arabidopsis thaliana GN=WAK5 PE=2 SV=1//7.98116e-154
23764075	474.775	76.1678	2.64	3.27e-06	0.0010083	sp|Q55EX9|Y8948_DICDI Putative methyltransferase DDB_G0268948 OS=Dictyostelium discoideum GN=DDB_G0268948 PE=1 SV=2//2.01636e-13
23783570	287.553	46.9686	2.6141	1.11e-05	0.0027881	sp|Q9C983|WRK57_ARATH Probable WRKY transcription factor 57 OS=Arabidopsis thaliana GN=WRKY57 PE=2 SV=1//1.11333e-40
23768755	103.009	16.8936	2.6082	0.00041166	0.043348	sp|Q9LMP1|WAK2_ARATH Wall-associated receptor kinase 2 OS=Arabidopsis thaliana GN=WAK2 PE=1 SV=1//2.36421e-102
23767096	1142.91	222.83	2.3587	1.12e-05	0.0027881	sp|O48956|C98A1_SORBI Cytochrome P450 98A1 OS=Sorghum bicolor GN=CYP98A1 PE=2 SV=1//0
23790281	707.943	138.903	2.3496	9.47e-06	0.0024714	sp|Q9FR44|PEAM1_ARATH Phosphoethanolamine N-methyltransferase 1 OS=Arabidopsis thaliana GN=NMT1 PE=1 SV=1//3.51652e-22
23808564	326.444	72.7055	2.1667	0.00032787	0.036359	sp|Q9SPV4|SAMT_CLABR Salicylate carboxymethyltransferase OS=Clarkia breweri GN=SAMT PE=1 SV=1//2.31838e-91
23780209	224.751	51.4314	2.1276	0.00027144	0.031729	sp|P24465|C71A1_PERAE Cytochrome P450 71A1 OS=Persea americana GN=CYP71A1 PE=1 SV=2//1.82896e-44
23764078	4769.92	1116.82	2.0946	3.01e-05	0.0060178	sp|Q2QLY4|METE2_ORYSJ 5-methyltetrahydropteroyltriglutamate--homocysteine methyltransferase 2 OS=Oryza sativa subsp. japonica GN=Os12g0624000 PE=2 SV=1//8.30557e-160

## Sheet: group II vs WT
Gene_id	readcount_S	readcount_WT	log2FoldChange	pval	padj	Blast swiss prot
23796598	730.488	4.62951	7.3019	2.3089e-07	7.7175e-05	sp|Q6F4F5|C724B_ORYSJ Cytochrome P450 724B1 OS=Oryza sativa subsp. japonica GN=CYP724B1 PE=1 SV=1//0
23823900	611.506	4.62951	7.0454	5.9753e-06	0.0011149	sp|Q9S9N9|CCR1_ARATH Cinnamoyl-CoA reductase 1 OS=Arabidopsis thaliana GN=CCR1 PE=1 SV=1//1.46753e-75
23764538	49.1592	0.480664	6.6763	3.1204e-05	0.0042772	sp|Q9C5T4|WRK18_ARATH WRKY transcription factor 18 OS=Arabidopsis thaliana GN=WRKY18 PE=1 SV=2//5.99675e-35
23786796	1277.19	16.8738	6.2421	4.2012e-10	2.8857e-07	sp|Q9C5T4|WRK18_ARATH WRKY transcription factor 18 OS=Arabidopsis thaliana GN=WRKY18 PE=1 SV=2//1.31778e-48
23812085	100.967	1.47993	6.0922	5.6249e-06	0.0010654	sp|O48958|C71E1_SORBI 4-hydroxyphenylacetaldehyde oxime monooxygenase OS=Sorghum bicolor GN=CYP71E1 PE=2 SV=1//0
23812395	33.9626	0.518605	6.0332	9.9079e-05	0.010253	sp|Q93WU8|WRK54_ARATH Probable WRKY transcription factor 54 OS=Arabidopsis thaliana GN=WRKY54 PE=2 SV=2//1.96579e-13
23825164	389.647	7.10871	5.7764	1.0313e-15	1.9534e-12	sp|Q9SAH7|WRK40_ARATH Probable WRKY transcription factor 40 OS=Arabidopsis thaliana GN=WRKY40 PE=1 SV=1//8.21137e-49
23820252	125.199	2.4792	5.6582	8.1688e-10	5.4318e-07	sp|Q9LMN7|WAK5_ARATH Wall-associated receptor kinase 5 OS=Arabidopsis thaliana GN=WAK5 PE=2 SV=1//7.98116e-154
23779838	130.298	3.11163	5.388	9.1178e-06	0.0015787	sp|Q2QLY4|METE2_ORYSJ 5-methyltetrahydropteroyltriglutamate--homocysteine methyltransferase 2 OS=Oryza sativa subsp. japonica GN=Os12g0624000 PE=2 SV=1//0
23788863	332.408	8.43688	5.3001	0.00018337	0.015896	sp|Q9LP56|WRK65_ARATH Probable WRKY transcription factor 65 OS=Arabidopsis thaliana GN=WRKY65 PE=2 SV=1//6.38665e-12
23785098	223.221	7.07077	4.9805	2.0442e-11	1.7503e-08	sp|Q9LMN8|WAK3_ARATH Wall-associated receptor kinase 3 OS=Arabidopsis thaliana GN=WAK3 PE=2 SV=2//1.89404e-101
23804554	5311.02	197.677	4.7478	7.2894e-17	1.6272e-13	sp|Q944H0|PEAM2_ARATH Phosphomethylethanolamine N-methyltransferase OS=Arabidopsis thaliana GN=NMT2 PE=2 SV=2//8.55013e-13
Novel07457	1592.56	62.258	4.6769	1.326e-15	2.3681e-12	--	PREDICTED: phosphomethylethanolamine N-methyltransferase-like [Setaria italica]
23809810	527.895	21.8322	4.5957	5.239e-08	2.0991e-05	sp|P47917|ZRP4_MAIZE O-methyltransferase ZRP4 OS=Zea mays GN=ZRP4 PE=2 SV=1//5.30289e-139
23768074	124.118	5.55289	4.4823	7.5908e-08	2.947e-05	sp|Q9LXA9|BH061_ARATH Transcription factor bHLH61 OS=Arabidopsis thaliana GN=BHLH61 PE=2 SV=1//6.99431e-08
23785186	95.5116	4.88252	4.29	1.243e-05	0.0020339	sp|Q9C5T4|WRK18_ARATH WRKY transcription factor 18 OS=Arabidopsis thaliana GN=WRKY18 PE=1 SV=2//5.48951e-33
23767504	23147.7	1187.19	4.2852	4.9915e-15	7.7999e-12	sp|Q9FR44|PEAM1_ARATH Phosphoethanolamine N-methyltransferase 1 OS=Arabidopsis thaliana GN=NMT1 PE=1 SV=1//0
23803641	57.6516	2.99781	4.2654	4.119e-05	0.0052758	sp|Q2HIV9|BH035_ARATH Transcription factor bHLH35 OS=Arabidopsis thaliana GN=BHLH35 PE=2 SV=1//2.15741e-17
23825257	379.508	20.5799	4.2048	7.6317e-06	0.0013668	sp|Q9LY00|WRK70_ARATH Probable WRKY transcription factor 70 OS=Arabidopsis thaliana GN=WRKY70 PE=2 SV=1//7.72859e-23
23782149	195.849	10.701	4.1939	1.4455e-06	0.00035156	sp|Q9LMN8|WAK3_ARATH Wall-associated receptor kinase 3 OS=Arabidopsis thaliana GN=WAK3 PE=2 SV=2//1.29399e-53
23818408	2255.81	132.106	4.0939	9.3348e-05	0.009856	sp|Q43210|PALY_WHEAT Phenylalanine ammonia-lyase OS=Triticum aestivum GN=PAL PE=3 SV=1//0
23771070	218.792	13.6229	4.0055	9.5713e-09	4.7106e-06	sp|Q8GSM7|HST_TOBAC Shikimate O-hydroxycinnamoyltransferase OS=Nicotiana tabacum GN=HST PE=1 SV=1//0
Novel12262	152.961	11.1058	3.7838	3.361e-07	0.00010829	--	PREDICTED: putative wall-associated receptor kinase-like 16 isoform X1 [Setaria italica]
Novel07450	545.623	39.8695	3.7745	3.3942e-10	2.3572e-07	--	PREDICTED: putative wall-associated receptor kinase-like 16 [Setaria italica]
23802038	203.146	15.7732	3.687	9.304e-08	3.5033e-05	sp|Q39191|WAK1_ARATH Wall-associated receptor kinase 1 OS=Arabidopsis thaliana GN=WAK1 PE=1 SV=2//2.89529e-53
23760849	458.464	36.4669	3.6521	4.1766e-09	2.3519e-06	sp|Q9LMN8|WAK3_ARATH Wall-associated receptor kinase 3 OS=Arabidopsis thaliana GN=WAK3 PE=2 SV=2//1.35641e-108
23801222	6036.7	495.144	3.6078	9.4231e-11	7.4819e-08	sp|Q9S9N9|CCR1_ARATH Cinnamoyl-CoA reductase 1 OS=Arabidopsis thaliana GN=CCR1 PE=1 SV=1//1.04332e-149
23802937	55.552	4.66745	3.5731	0.00029059	0.02199	sp|Q9SQT8|DHQSD_ARATH Bifunctional 3-dehydroquinate dehydratase/shikimate dehydrogenase, chloroplastic OS=Arabidopsis thaliana GN=EMB3004 PE=1 SV=1//4.4305e-105
Novel00108	135.154	11.6623	3.5347	1.8299e-06	0.00043162	--	PREDICTED: wall-associated receptor kinase 2-like isoform X1 [Setaria italica]
23823225	217.18	19.2517	3.4958	1.6029e-07	5.6285e-05	sp|Q2R480|6PGD2_ORYSJ 6-phosphogluconate dehydrogenase, decarboxylating 2, chloroplastic OS=Oryza sativa subsp. japonica GN=G6PGH2 PE=2 SV=1//1.07537e-164
23768030	963.41	87.1134	3.4672	8.4785e-10	5.5784e-07	sp|Q2QLY4|METE2_ORYSJ 5-methyltetrahydropteroyltriglutamate--homocysteine methyltransferase 2 OS=Oryza sativa subsp. japonica GN=Os12g0624000 PE=2 SV=1//8.01165e-100
23774151	128.898	12.2189	3.3991	9.9253e-05	0.010254	sp|Q8VWQ5|WRK50_ARATH Probable WRKY transcription factor 50 OS=Arabidopsis thaliana GN=WRKY50 PE=2 SV=1//7.28739e-38
23763617	1626.72	154.495	3.3963	1.5785e-05	0.0024483	sp|P51108|DFRA_MAIZE Dihydroflavonol-4-reductase OS=Zea mays GN=A1 PE=3 SV=1//0
23761045	7307.06	711.972	3.3594	0.00031102	0.023254	sp|A6XMY9|METK1_TRIMO S-adenosylmethionine synthase 1 OS=Triticum monococcum GN=SAMS1 PE=2 SV=1//0
23781555	195.196	19.1758	3.3476	6.955e-07	0.00019671	sp|Q56YU0|AL2C4_ARATH Aldehyde dehydrogenase family 2 member C4 OS=Arabidopsis thaliana GN=ALDH2C4 PE=1 SV=2//1.5439e-128
23764075	475.229	47.9775	3.3082	4.1432e-08	1.7354e-05	sp|Q55EX9|Y8948_DICDI Putative methyltransferase DDB_G0268948 OS=Dictyostelium discoideum GN=DDB_G0268948 PE=1 SV=2//2.01636e-13
23765433	3458.98	349.971	3.305	5.9411e-10	4.0364e-07	sp|O82056|CADH_SACOF Probable cinnamyl alcohol dehydrogenase OS=Saccharum officinarum GN=CAD PE=2 SV=1//0
23816922	185.854	18.9228	3.296	8.9058e-07	0.00023688	sp|Q9M6E2|DBAT_TAXCU 10-deacetylbaccatin III 10-O-acetyltransferase OS=Taxus cuspidata PE=1 SV=1//1.10237e-11
23775444	937.206	97.3083	3.2677	0.00020932	0.017582	sp|O82056|CADH_SACOF Probable cinnamyl alcohol dehydrogenase OS=Saccharum officinarum GN=CAD PE=2 SV=1//3.07678e-66
23809465	1555.71	163.348	3.2516	2.9167e-09	1.6726e-06	sp|O82054|COMT1_SACOF Caffeic acid 3-O-methyltransferase OS=Saccharum officinarum GN=COMT PE=2 SV=1//1.07435e-56
23761666	125.906	13.294	3.2435	1.3488e-05	0.0021695	sp|Q9SA25|WAKLG_ARATH Wall-associated receptor kinase-like 8 OS=Arabidopsis thaliana GN=WAKL8 PE=2 SV=1//1.83036e-09
23764639	1713.5	184.903	3.2121	5.8341e-06	0.0011017	sp|Q9FVS9|C96AF_ARATH Alkane hydroxylase MAH1 OS=Arabidopsis thaliana GN=CYP96A15 PE=2 SV=1//2.59053e-123
23807612	96.7018	11.6244	3.0564	0.00010037	0.010319	sp|Q2R480|6PGD2_ORYSJ 6-phosphogluconate dehydrogenase, decarboxylating 2, chloroplastic OS=Oryza sativa subsp. japonica GN=G6PGH2 PE=2 SV=1//1.62146e-167
23812354	181.014	23.8053	2.9267	1.2667e-05	0.0020619	sp|Q3ZPN4|ACMAT_VITLA Methanol O-anthraniloyltransferase OS=Vitis labrusca GN=AMAT PE=1 SV=1//3.97603e-17
Novel07724	101.329	14.0657	2.8488	0.00016715	0.014715	--	PREDICTED: probable WRKY transcription factor 31 [Setaria italica]
23790393	2089.78	298.693	2.8066	1.5052e-07	5.3455e-05	sp|Q9XGD6|CAMT1_MAIZE Caffeoyl-CoA O-methyltransferase 1 OS=Zea mays GN=CCOAOMT1 PE=2 SV=1//2.01617e-167
23785096	4667.12	707.355	2.722	1.6341e-07	5.7059e-05	sp|Q2QLY5|METE1_ORYSJ 5-methyltetrahydropteroyltriglutamate--homocysteine methyltransferase 1 OS=Oryza sativa subsp. japonica GN=Os12g0623900 PE=2 SV=1//0
23789841	117.83	18.2524	2.6906	0.00018065	0.015705	sp|A8QW53|OMT3_SORBI 5-pentadecatrienyl resorcinol O-methyltransferase OS=Sorghum bicolor GN=OMT3 PE=1 SV=1//7.34404e-151
23791924	622.186	97.1188	2.6795	1.1762e-06	0.00029849	sp|Q9LMN7|WAK5_ARATH Wall-associated receptor kinase 5 OS=Arabidopsis thaliana GN=WAK5 PE=2 SV=1//2.15415e-57
23767096	1145	183.676	2.6401	1.1205e-06	0.00028703	sp|O48956|C98A1_SORBI Cytochrome P450 98A1 OS=Sorghum bicolor GN=CYP98A1 PE=2 SV=1//0
23785470	249.082	42.1085	2.5644	3.8389e-05	0.0049783	sp|Q55EX9|Y8948_DICDI Putative methyltransferase DDB_G0268948 OS=Dictyostelium discoideum GN=DDB_G0268948 PE=1 SV=2//2.02779e-30
23807891	4933	841.383	2.5516	8.1552e-07	0.00021972	sp|O82054|COMT1_SACOF Caffeic acid 3-O-methyltransferase OS=Saccharum officinarum GN=COMT PE=2 SV=1//6.16212e-157
23792172	170.29	32.0904	2.4078	0.00024615	0.01965	sp|Q8H1E4|RAP24_ARATH Ethylene-responsive transcription factor RAP2-4 OS=Arabidopsis thaliana GN=RAP2-4 PE=1 SV=1//4.14169e-33
23777983	158.838	30.2437	2.3928	0.00026765	0.020907	sp|Q94F87|CMT2_ARATH DNA (cytosine-5)-methyltransferase CMT2 OS=Arabidopsis thaliana GN=CMT2 PE=2 SV=3//0
23768006	3603.15	751.274	2.2618	1.1815e-05	0.0019434	sp|Q84WV0|GLYC7_ARATH Serine hydroxymethyltransferase 7 OS=Arabidopsis thaliana GN=SHM7 PE=2 SV=1//0
23770339	932.268	195.439	2.254	0.00046255	0.031054	sp|Q9SUP6|WRK53_ARATH Probable WRKY transcription factor 53 OS=Arabidopsis thaliana GN=WRKY53 PE=1 SV=1//4.15218e-33
23775137	2804.44	614.98	2.1891	2.1975e-05	0.0031789	sp|Q2QLY4|METE2_ORYSJ 5-methyltetrahydropteroyltriglutamate--homocysteine methyltransferase 2 OS=Oryza sativa subsp. japonica GN=Os12g0624000 PE=2 SV=1//0

## Sheet: group I  vs WT
Gene_id	readcount_T	readcount_WT	log2FoldChange	pval	padj	Blast swiss prot
23779838	266.17	3.05686	6.4442	0.00045782	0.015107	sp|Q2QLY4|METE2_ORYSJ 5-methyltetrahydropteroyltriglutamate--homocysteine methyltransferase 2 OS=Oryza sativa subsp. japonica GN=Os12g0624000 PE=2 SV=1//0
23799882	34.9101	0.468546	6.2193	2.36e-07	4.54e-05	sp|Q9SSE9|JMJ25_ARATH Lysine-specific demethylase JMJ25 OS=Arabidopsis thaliana GN=JMJ25 PE=1 SV=1//2.0566e-20
23787144	38.0751	2.46552	3.9489	5.5e-06	0.0005359	sp|Q08891|FACR2_ARATH Fatty acyl-CoA reductase 2 OS=Arabidopsis thaliana GN=FAR2 PE=2 SV=2//5.07983e-45
23765473	314.183	26.4702	3.5692	2.07e-18	4.68e-15	sp|Q6F4F5|C724B_ORYSJ Cytochrome P450 724B1 OS=Oryza sativa subsp. japonica GN=CYP724B1 PE=1 SV=1//1.31237e-174
23764429	46.0006	4.42157	3.379	0.0021871	0.044253	sp|Q9LMN8|WAK3_ARATH Wall-associated receptor kinase 3 OS=Arabidopsis thaliana GN=WAK3 PE=2 SV=2//1.24697e-09
23794901	43.9017	4.97197	3.1424	0.0014744	0.033965	sp|P14717|PAL1_ORYSJ Phenylalanine ammonia-lyase OS=Oryza sativa subsp. japonica GN=PAL PE=1 SV=2//1.78623e-105
Novel13027	455.684	53.0588	3.1024	0.00087762	0.023709	--	PREDICTED: histone-lysine N-methyltransferase ATXR3 [Setaria italica]
23806117	131.554	16.5036	2.9948	1.18e-09	5.28e-07	sp|Q6F4F5|C724B_ORYSJ Cytochrome P450 724B1 OS=Oryza sativa subsp. japonica GN=CYP724B1 PE=1 SV=1//4.89846e-28
23799095	4785.11	624.619	2.9375	1.71e-14	2.29e-11	sp|Q8LDP4|CP19D_ARATH Peptidyl-prolyl cis-trans isomerase CYP19-4 OS=Arabidopsis thaliana GN=CYP19-4 PE=1 SV=2//1.08453e-100
23815522	33.0905	4.42157	2.9038	0.00038428	0.013329	sp|Q7X9V2|PIE1_ARATH Protein PHOTOPERIOD-INDEPENDENT EARLY FLOWERING 1 OS=Arabidopsis thaliana GN=PIE1 PE=1 SV=1//2.55065e-36
23784812	41.0691	5.90907	2.7971	0.00016636	0.0072437	sp|Q9LMP1|WAK2_ARATH Wall-associated receptor kinase 2 OS=Arabidopsis thaliana GN=WAK2 PE=1 SV=1//9.87349e-101
Novel02867	26.8686	3.95302	2.7649	0.0018539	0.039724	--	PREDICTED: wall-associated receptor kinase-like 8 isoform X2 [Zea mays]
23804148	46.7796	7.00988	2.7384	0.00055638	0.017334	sp|Q9LMN7|WAK5_ARATH Wall-associated receptor kinase 5 OS=Arabidopsis thaliana GN=WAK5 PE=2 SV=1//7.16217e-103
23768074	35.6635	5.44052	2.7126	0.00043919	0.014612	sp|Q9LXA9|BH061_ARATH Transcription factor bHLH61 OS=Arabidopsis thaliana GN=BHLH61 PE=2 SV=1//6.99431e-08
23792509	16822.5	2647.37	2.6678	2.74e-05	0.0018327	sp|P29195|CAPP1_SORBI Phosphoenolpyruvate carboxylase 1 OS=Sorghum bicolor GN=PEPC PE=2 SV=1//1.16131e-48
23757300	28.2849	4.4625	2.6641	0.0020098	0.042089	sp|Q9LMN7|WAK5_ARATH Wall-associated receptor kinase 5 OS=Arabidopsis thaliana GN=WAK5 PE=2 SV=1//1.63459e-92
23819353	135.033	21.6393	2.6416	3.59e-08	9.93e-06	sp|Q7X9V2|PIE1_ARATH Protein PHOTOPERIOD-INDEPENDENT EARLY FLOWERING 1 OS=Arabidopsis thaliana GN=PIE1 PE=1 SV=1//9.00111e-47
Novel04393	48.4024	7.94697	2.6066	0.00011822	0.0056025	--	PREDICTED: wall-associated receptor kinase 5-like [Setaria italica]
23815380	42.6919	7.05081	2.5981	0.00022119	0.0089539	sp|Q43257|C71C4_MAIZE indole-2-monooxygenase OS=Zea mays GN=CYP71C4 PE=1 SV=1//2.29201e-106
23796576	74.2304	12.6324	2.5549	0.0019273	0.040837	sp|Q2HIV9|BH035_ARATH Transcription factor bHLH35 OS=Arabidopsis thaliana GN=BHLH35 PE=2 SV=1//4.5047e-39
23789841	101.109	17.8909	2.4986	6.29e-07	9.58e-05	sp|A8QW53|OMT3_SORBI 5-pentadecatrienyl resorcinol O-methyltransferase OS=Sorghum bicolor GN=OMT3 PE=1 SV=1//7.34404e-151
23771401	1754.49	310.533	2.4982	7.84e-07	0.0001131	sp|Q6YXY2|HACL1_ORYSJ Probable histone acetyltransferase HAC-like 1 OS=Oryza sativa subsp. japonica GN=Os02g0137500 PE=3 SV=2//2.99711e-133
23790668	937.1	167.729	2.4821	2.64e-14	3.23e-11	sp|Q653U3|ARFQ_ORYSJ Auxin response factor 17 OS=Oryza sativa subsp. japonica GN=ARF17 PE=2 SV=1//0
23774941	116.637	23.4725	2.313	9.91e-05	0.004951	sp|O64827|SUVR5_ARATH Histone-lysine N-methyltransferase SUVR5 OS=Arabidopsis thaliana GN=SUVR5 PE=1 SV=3//2.59764e-61
23769158	598.704	120.77	2.3096	3.35e-05	0.0021213	sp|O23372|ATXR3_ARATH Histone-lysine N-methyltransferase ATXR3 OS=Arabidopsis thaliana GN=ATXR3 PE=2 SV=2//1.13912e-139
Novel01311	436.845	88.7545	2.2992	5.55e-11	3.64e-08	--	PREDICTED: probable histone acetyltransferase HAC-like 1 isoform X2 [Setaria italica]
23815559	77.4682	15.8939	2.2851	0.00074623	0.021208	sp|Q84TE6|NAC22_ARATH NAC domain-containing protein 21/22 OS=Arabidopsis thaliana GN=NAC021 PE=1 SV=2//4.07943e-62
23809762	105.189	22.4762	2.2265	0.00087772	0.023709	sp|A2X7F7|PAL2_ORYSI Phenylalanine ammonia-lyase OS=Oryza sativa subsp. indica GN=ZB8 PE=3 SV=1//0
23780517	1126.68	244.115	2.2065	3.99e-12	3.04e-09	sp|Q6YXY2|HACL1_ORYSJ Probable histone acetyltransferase HAC-like 1 OS=Oryza sativa subsp. japonica GN=Os02g0137500 PE=3 SV=2//0
23768030	391.687	85.3788	2.1977	4.31e-10	2.23e-07	sp|Q2QLY4|METE2_ORYSJ 5-methyltetrahydropteroyltriglutamate--homocysteine methyltransferase 2 OS=Oryza sativa subsp. japonica GN=Os12g0624000 PE=2 SV=1//8.01165e-100
23787567	324.152	72.4965	2.1607	3.32e-09	1.29e-06	sp|F4JVA9|SFH2_ARATH Phosphatidylinositol/phosphatidylcholine transfer protein SFH2 OS=Arabidopsis thaliana GN=SFH2 PE=2 SV=1//2.75355e-12
Novel00108	49.9269	11.4314	2.1268	0.00065637	0.01947	--	PREDICTED: wall-associated receptor kinase 2-like isoform X1 [Setaria italica]
23760840	70.1526	16.1169	2.1219	0.00034399	0.012302	sp|Q7X9V2|PIE1_ARATH Protein PHOTOPERIOD-INDEPENDENT EARLY FLOWERING 1 OS=Arabidopsis thaliana GN=PIE1 PE=1 SV=1//2.74656e-15
Novel12262	46.4215	10.881	2.093	0.0011196	0.028207	--	PREDICTED: putative wall-associated receptor kinase-like 16 isoform X1 [Setaria italica]
23792986	2385.53	575.891	2.0504	7.85e-06	0.00070762	sp|A2X7F7|PAL2_ORYSI Phenylalanine ammonia-lyase OS=Oryza sativa subsp. indica GN=ZB8 PE=3 SV=1//1.71284e-150
