# Supplementary material for: Overexpression of the Lolium perenne L. delta1-pyrroline 5-carboxylate synthase (LpP5CS) gene results in morphological alterations and salinity tolerance in switchgrass (Panicum virgatum L.)
Source: PLoS One. 2019 Jul 16;14(7):e0219669. doi: 10.1371/journal.pone.0219669 (PMC6634860; doi:10.1371/journal.pone.0219669)
Supplement: S4 Table — (XLSX) [file pone.0219669.s011.xlsx]

## Sheet: group II  vs group I 
Gene_id	readcount_S	readcount_T	log2FoldChange	pval	padj	Blast swiss prot
23801213	0.562498	63.4451	-6.8175	1.1385e-07	5.9859e-05	sp|Q9SD85|F3PH_ARATH Flavonoid 3&apos;-monooxygenase OS=Arabidopsis thaliana GN=CYP75B1 PE=1 SV=1//7.47501e-123
23803514	1.8301	102.113	-5.8021	5.2562e-09	3.7003e-06	sp|Q9LSV3|WAKLS_ARATH Putative wall-associated receptor kinase-like 16 OS=Arabidopsis thaliana GN=WAKL16 PE=3 SV=1//6.26504e-56
Novel05064	2.53256	134.732	-5.7334	1.8328e-10	1.7942e-07	--	MADS box protein AGLG1 [Sorghum bicolor]
23759429	6.89787	176.027	-4.6735	0.0001053	0.015746	sp|Q6Q9H6|MAD34_ORYSJ MADS-box transcription factor 34 OS=Oryza sativa subsp. japonica GN=MADS34 PE=2 SV=2//4.83895e-64
23770431	89.6617	713.79	-2.9929	1.2907e-07	6.5219e-05	sp|O81117|C94A1_VICSA Cytochrome P450 94A1 OS=Vicia sativa GN=CYP94A1 PE=2 SV=2//1.65869e-59
23807914	49.5421	389.097	-2.9734	6.7094e-07	0.00026594	sp|A3BNA1|FLP5_ORYSJ Flowering-promoting factor 1-like protein 5 OS=Oryza sativa subsp. japonica GN=Os07g0671000 PE=3 SV=1//7.7998e-51
23795548	25.3309	164.849	-2.7022	5.2806e-05	0.0092677	sp|Q9SY00|WDR5B_ARATH COMPASS-like H3K4 histone methylase component WDR5B OS=Arabidopsis thaliana GN=WDR5B PE=1 SV=1//5.18902e-140
23813958	135.021	784.744	-2.539	6.5981e-06	0.0018323	sp|Q8VWZ7|C76B6_CATRO Geraniol 8-hydroxylase OS=Catharanthus roseus GN=CYP76B6 PE=1 SV=1//7.01093e-110
23793669	27.845	152.836	-2.4565	8.588e-05	0.013419	sp|B6SSW8|C14B3_MAIZE Cytochrome P450 714B3 OS=Zea mays GN=CYP714B3 PE=2 SV=1//0
23765424	129.364	667.697	-2.3678	2.279e-05	0.0048077	sp|O23066|C86A2_ARATH Cytochrome P450 86A2 OS=Arabidopsis thaliana GN=CYP86A2 PE=1 SV=1//2.82397e-63
23796994	63.4725	321.23	-2.3394	6.5612e-05	0.010904	sp|Q50EK3|C04C1_PINTA Cytochrome P450 704C1 OS=Pinus taeda GN=CYP704C1 PE=2 SV=1//3.26615e-150
23807105	130.341	627.819	-2.2681	4.8038e-05	0.0085909	sp|Q9XI84|RBCMT_ARATH [Fructose-bisphosphate aldolase]-lysine N-methyltransferase, chloroplastic OS=Arabidopsis thaliana GN=LSMT-L PE=1 SV=1//8.12622e-173
23776646	153.153	690.096	-2.1718	1.4729e-05	0.0034053	sp|B6SSW8|C14B3_MAIZE Cytochrome P450 714B3 OS=Zea mays GN=CYP714B3 PE=2 SV=1//0
23780517	253.386	1112.98	-2.135	7.6247e-05	0.012292	sp|Q6YXY2|HACL1_ORYSJ Probable histone acetyltransferase HAC-like 1 OS=Oryza sativa subsp. japonica GN=Os02g0137500 PE=3 SV=2//0
23776238	55.2939	235.302	-2.0893	0.00036702	0.039785	sp|Q9LUC6|C7A14_ARATH Cytochrome P450 72A14 OS=Arabidopsis thaliana GN=CYP72A14 PE=2 SV=1//1.28162e-174
23809399	1133.97	4636.51	-2.0317	4.8965e-05	0.0086909	sp|Q9ZNR0|C78A6_ARATH Cytochrome P450 78A6 OS=Arabidopsis thaliana GN=CYP78A6 PE=2 SV=1//0

## Sheet: group II  vs WT
Gene_id	readcount_S	readcount_WT	log2FoldChange	pval	padj	Blast swiss prot
23801213	0.564682	71.9474	-6.9934	2.0706e-08	9.6583e-06	sp|Q9SD85|F3PH_ARATH Flavonoid 3&apos;-monooxygenase OS=Arabidopsis thaliana GN=CYP75B1 PE=1 SV=1//7.47501e-123
23808278	38.2822	4028.71	-6.7175	9.4906e-20	3.7076e-16	sp|Q6Q9I2|MAD15_ORYSJ MADS-box transcription factor 15 OS=Oryza sativa subsp. japonica GN=MADS15 PE=1 SV=2//1.26885e-70
23776904	1.97362	83.4075	-5.4013	9.4359e-08	3.5317e-05	sp|Q40704|MADS3_ORYSJ MADS-box transcription factor 3 OS=Oryza sativa subsp. japonica GN=MADS3 PE=2 SV=1//5.59221e-100
23803514	1.83107	38.4275	-4.3914	0.0006044	0.03793	sp|Q9LSV3|WAKLS_ARATH Putative wall-associated receptor kinase-like 16 OS=Arabidopsis thaliana GN=WAKL16 PE=3 SV=1//6.26504e-56
23824253	8.31108	154.027	-4.212	6.6539e-06	0.0012196	sp|Q6Q9H6|MAD34_ORYSJ MADS-box transcription factor 34 OS=Oryza sativa subsp. japonica GN=MADS34 PE=2 SV=2//1.51355e-62
23823598	6.05788	86.8101	-3.841	1.1388e-05	0.0018831	sp|P24465|C71A1_PERAE Cytochrome P450 71A1 OS=Persea americana GN=CYP71A1 PE=1 SV=2//8.19439e-99
23795120	20.6898	284.868	-3.7833	9.9895e-07	0.00025801	sp|Q6Q9I2|MAD15_ORYSJ MADS-box transcription factor 15 OS=Oryza sativa subsp. japonica GN=MADS15 PE=1 SV=2//1.82307e-11
23796177	52.3286	566.675	-3.4369	2.4397e-09	1.412e-06	sp|Q9FLB1|PYL5_ARATH Abscisic acid receptor PYL5 OS=Arabidopsis thaliana GN=PYL5 PE=1 SV=1//3.06044e-11
23798597	5.21362	54.9978	-3.399	0.00053275	0.034402	sp|Q9LMX7|C78A5_ARATH Cytochrome P450 78A5 OS=Arabidopsis thaliana GN=CYP78A5 PE=2 SV=1//6.4053e-151
23782336	1322.01	13101.2	-3.3089	1.1705e-09	7.39e-07	sp|Q53NK6|MYBA1_ORYSJ Myb-related protein MYBAS1 OS=Oryza sativa subsp. japonica GN=MYBAS1 PE=2 SV=1//2.18488e-13
23776444	35.9417	344.546	-3.261	1.1358e-07	4.2007e-05	sp|Q0DV32|4CLL1_ORYSJ 4-coumarate--CoA ligase-like 1 OS=Oryza sativa subsp. japonica GN=4CLL1 PE=2 SV=2//0
23775110	25.6405	221.648	-3.1118	2.6817e-06	0.00058813	sp|Q9LMA1|FMO1_ARATH Probable flavin-containing monooxygenase 1 OS=Arabidopsis thaliana GN=FMO1 PE=2 SV=1//1.25397e-111
23807105	130.467	1042.76	-2.9987	8.8244e-08	3.3428e-05	sp|Q9XI84|RBCMT_ARATH [Fructose-bisphosphate aldolase]-lysine N-methyltransferase, chloroplastic OS=Arabidopsis thaliana GN=LSMT-L PE=1 SV=1//8.12622e-173
23765424	129.463	990.504	-2.9356	1.866e-07	6.4085e-05	sp|O23066|C86A2_ARATH Cytochrome P450 86A2 OS=Arabidopsis thaliana GN=CYP86A2 PE=1 SV=1//2.82397e-63
23796994	63.5614	478.157	-2.9113	6.0364e-07	0.00017714	sp|Q50EK3|C04C1_PINTA Cytochrome P450 704C1 OS=Pinus taeda GN=CYP704C1 PE=2 SV=1//3.26615e-150
23809399	1135.84	8521.28	-2.9073	0.0001501	0.013637	sp|Q9ZNR0|C78A6_ARATH Cytochrome P450 78A6 OS=Arabidopsis thaliana GN=CYP78A6 PE=2 SV=1//0
23776238	55.4205	346.051	-2.6425	0.00047494	0.031648	sp|Q9LUC6|C7A14_ARATH Cytochrome P450 72A14 OS=Arabidopsis thaliana GN=CYP72A14 PE=2 SV=1//1.28162e-174
23771062	221.805	1375.15	-2.6322	3.0557e-06	0.00064965	sp|P24465|C71A1_PERAE Cytochrome P450 71A1 OS=Persea americana GN=CYP71A1 PE=1 SV=2//4.57243e-91
23813958	135.044	831.822	-2.6229	4.2916e-06	0.00086252	sp|Q8VWZ7|C76B6_CATRO Geraniol 8-hydroxylase OS=Catharanthus roseus GN=CYP76B6 PE=1 SV=1//7.01093e-110
23821612	592.233	3421.03	-2.5302	1.2199e-06	0.00030501	sp|Q9S9N9|CCR1_ARATH Cinnamoyl-CoA reductase 1 OS=Arabidopsis thaliana GN=CCR1 PE=1 SV=1//2.08183e-48
23771484	60.7324	348.379	-2.5201	2.109e-05	0.0030799	sp|Q5NB85|ARFA_ORYSJ Auxin response factor 1 OS=Oryza sativa subsp. japonica GN=ARF1 PE=2 SV=1//0
23815439	32.5481	186.636	-2.5196	0.00012173	0.011688	sp|Q9FYJ6|BH111_ARATH Transcription factor bHLH111 OS=Arabidopsis thaliana GN=BHLH111 PE=2 SV=1//4.11397e-42
23789322	1153.12	6005.38	-2.3807	9.427e-06	0.0016099	sp|Q53NK6|MYBA1_ORYSJ Myb-related protein MYBAS1 OS=Oryza sativa subsp. japonica GN=MYBAS1 PE=2 SV=1//5.51539e-11
23759176	33.9515	176.124	-2.375	0.00033361	0.024417	sp|Q7XHW5|C14B1_ORYSJ Cytochrome P450 714B1 OS=Oryza sativa subsp. japonica GN=CYP714B1 PE=1 SV=2//0
23782969	301.5	1539.84	-2.3525	1.9111e-05	0.0028441	sp|Q9LG86|IAA2_ORYSJ Auxin-responsive protein IAA2 OS=Oryza sativa subsp. japonica GN=IAA2 PE=2 SV=1//1.81081e-42
23793658	82.618	414.773	-2.3278	0.00018132	0.015741	sp|Q4JL84|MYB59_ARATH Transcription factor MYB59 OS=Arabidopsis thaliana GN=MYB59 PE=2 SV=2//1.23832e-15
23763152	67.2733	308.825	-2.1987	0.00010385	0.010468	sp|Q9LW50|ERF2_NICSY Ethylene-responsive transcription factor 2 OS=Nicotiana sylvestris GN=ERF2 PE=2 SV=1//2.2699e-32
23803948	711.964	3209.14	-2.1723	0.00027318	0.021112	sp|Q4JL84|MYB59_ARATH Transcription factor MYB59 OS=Arabidopsis thaliana GN=MYB59 PE=2 SV=2//1.3068e-09
23812696	47.9647	203.648	-2.086	0.00041145	0.028373	sp|Q9FLB1|PYL5_ARATH Abscisic acid receptor PYL5 OS=Arabidopsis thaliana GN=PYL5 PE=1 SV=1//1.41795e-49
23795442	518.611	2159.86	-2.0582	7.6423e-05	0.0085913	sp|O82427|SMT2_ORYSJ 24-methylenesterol C-methyltransferase 2 OS=Oryza sativa subsp. japonica GN=Smt2-1 PE=2 SV=2//1.2565e-159
23760156	74.1644	302.716	-2.0292	0.0003452	0.025002	sp|O48921|C97B2_SOYBN Cytochrome P450 97B2, chloroplastic OS=Glycine max GN=CYP97B2 PE=2 SV=1//1.44936e-176
23822550	554.345	2250.52	-2.0214	7.9974e-05	0.0087867	sp|Q0D4T4|MAD18_ORYSJ MADS-box transcription factor 18 OS=Oryza sativa subsp. japonica GN=MADS18 PE=1 SV=1//3.23056e-70

## Sheet: group I  vs WT
Gene_id	readcount_T	readcount_WT	log2FoldChange	pval	padj	Blast swiss prot
23758857	0.466202	17.85	-5.2588	0.0013306	0.031766	sp|O64538|SAU40_ARATH Auxin-responsive protein SAUR40 OS=Arabidopsis thaliana GN=SAUR40 PE=2 SV=1//9.71787e-17
23814867	4.21353	27.976	-2.7311	0.0016608	0.036947	sp|O04609|WRK22_ARATH WRKY transcription factor 22 OS=Arabidopsis thaliana GN=WRKY22 PE=2 SV=1//2.19296e-34
23804733	11.4485	74.6755	-2.7055	3.2299e-06	0.00035462	sp|Q9FDW1|MYB44_ARATH Transcription factor MYB44 OS=Arabidopsis thaliana GN=MYB44 PE=2 SV=1//9.66765e-53
23791289	34.3278	167.87	-2.2899	1.3368e-07	2.9355e-05	sp|B9DFU2|MAX1_ARATH Cytochrome P450 711A1 OS=Arabidopsis thaliana GN=CYP711A1 PE=2 SV=1//0
23772265	17.9124	85.8979	-2.2617	0.0017312	0.03807	sp|Q10PI6|LCAT1_ORYSJ Lecithin-cholesterol acyltransferase-like 1 OS=Oryza sativa subsp. japonica GN=Os03g0232800 PE=2 SV=1//6.67602e-95
23765266	45.1567	201.546	-2.1581	1.1754e-05	0.00095106	sp|Q2QYH7|C14C2_ORYSJ Cytochrome P450 714C2 OS=Oryza sativa subsp. japonica GN=CYP714C2 PE=2 SV=1//6.54278e-112
23807580	22.2243	98.8987	-2.1538	9.3113e-06	0.00079903	sp|P93531|C71D7_SOLCH Cytochrome P450 71D7 OS=Solanum chacoense GN=CYP71D7 PE=3 SV=1//5.82848e-127
