# Supplementary material for: Overexpression of the Lolium perenne L. delta1-pyrroline 5-carboxylate synthase (LpP5CS) gene results in morphological alterations and salinity tolerance in switchgrass (Panicum virgatum L.)
Source: PLoS One. 2019 Jul 16;14(7):e0219669. doi: 10.1371/journal.pone.0219669 (PMC6634860; doi:10.1371/journal.pone.0219669)
Supplement: S5 Table — (XLSX) [file pone.0219669.s012.xlsx]

## Sheet: Group Ⅱ Vs GroupⅠ 
Group Ⅱ Vs GroupⅠ
Up-regulation
GO_accession	Description	Term_type	Over_represented_pValue	Corrected_pValue	DEG_item	DEG_list	Bg_item	Bg_list	Gene_names
GO:0016884	carbon-nitrogen ligase activity, with glutamine as amido-N-donor	molecular_function	1.8436e-05	0.035264	4	250	32	53283	2.3799e+31
GO:0004066	asparagine synthase (glutamine-hydrolyzing) activity	molecular_function	2.4089e-05	0.035264	3	250	12	53283	2.38187e+23
GO:0006528	asparagine metabolic process	biological_process	2.9143e-05	0.035264	3	250	13	53283	2.3799e+23
GO:0006529	asparagine biosynthetic process	biological_process	2.9143e-05	0.035264	3	250	13	53283	2.3799e+23

## Sheet: Group Ⅱ Vs WT
Group Ⅱ Vs WT
Up-regulation
GO_accession	Description	Term_type	Over_represented_pValue	Corrected_pValue	DEG_item	DEG_list	Bg_item	Bg_list	Gene_names
GO:0044281	small molecule metabolic process	biological_process	7.8958e-08	0.00038216	52	449	2786	53283	23757000,Novel01628,23813443,23818710,Novel12748,Novel08921,23823225,23820380,23771100,23777117,23787221,23803541,23816795,23773388,23815092,23779848,Novel12682,23791139,Novel07488,23772106,23813254,23783230,23770948,23792717,23775784,23810067,Novel09460,23779838,23775137,23778781,23802937,23768030,23799020,23820680,Novel09194,Novel03691,23782138,23761045,23757284,23807612,23768006,Novel05434,237…
GO:0006098	pentose-phosphate shunt	biological_process	2.5922e-07	0.00042075	5	449	17	53283	2.38133e+39
GO:0005516	calmodulin binding	molecular_function	3.6244e-07	0.00042075	10	449	136	53283	Novel02379,23787066,23772639,Novel06750,23755756,23782602,23809257,23782816,23786825,23802014
GO:0044711	single-organism biosynthetic process	biological_process	3.8447e-07	0.00042075	50	449	2723	53283	Novel09194,23805272,Novel03691,23773500,23823900,23782138,23772687,23757284,23761045,Novel09460,23806463,23775784,23794814,23778781,23775137,23779838,23820680,23768030,23799020,Novel02944,23821464,23805014,23787238,Novel05434,23777730,23785096,23796694,23801222,Novel01628,Novel12748,23813443,23818710,23820380,23794470,Novel08921,23763617,23771100,23768666,23795429,23770948,23792717,23803541,23787…
GO:0051156	glucose 6-phosphate metabolic process	biological_process	5.6563e-07	0.00042075	5	449	20	53283	2.38133e+39
GO:0050662	coenzyme binding	molecular_function	5.6968e-07	0.00042075	32	449	1388	53283	23777730,23760852,23777504,23775784,23802937,23799598,23814680,23763699,23823900,23773500,23777824,23772687,23807612,23765433,Novel03112,23787221,23815092,23779848,23784802,23772106,23813254,23795429,23783230,23792717,23789564,23790509,23820380,23794470,23823225,23763617,23821796,23801222
GO:0048037	cofactor binding	molecular_function	6.1787e-07	0.00042075	36	449	1673	53283	23787221,23779848,23784802,23815092,23772106,23813254,23783230,23795429,23792717,23789564,23790509,23823225,23820380,23794470,23763617,23821796,23801222,23777730,23770960,23760852,23777504,23766198,23775784,23810067,23802937,23763699,23799598,23814680,23783174,23773500,23823900,23772687,23777824,23807612,Novel03112,23765433
GO:0019682	glyceraldehyde-3-phosphate metabolic process	biological_process	6.9546e-07	0.00042075	5	449	20	53283	2.38076e+39
GO:0008652	cellular amino acid biosynthetic process	biological_process	9.3402e-07	0.00045358	16	449	417	53283	Novel08921,23799020,23768030,23820380,23771100,23775784,23775137,23779838,23818710,23785096,23779848,23772106,23777730,23821464,23792717,23805014
GO:0009067	aspartate family amino acid biosynthetic process	biological_process	9.3716e-07	0.00045358	8	449	89	53283	2.3799e+63
GO:1901607	alpha-amino acid biosynthetic process	biological_process	2.004e-06	0.00087995	14	449	341	53283	23821464,23792717,23805014,23799020,Novel08921,23785096,23779848,23820380,23771100,23772106,23777730,23779838,23775137,23818710
GO:0051287	NAD binding	molecular_function	2.1817e-06	0.00087995	15	449	395	53283	2.37927e+119
GO:1901605	alpha-amino acid metabolic process	biological_process	2.3733e-06	0.00088361	17	449	507	53283	23816795,23777730,23785096,23779848,Novel12682,23772106,23823324,23821464,23792717,23805014,23818710,23775137,23779838,Novel08921,23799020,23820380,23771100
GO:0042398	cellular modified amino acid biosynthetic process	biological_process	2.884e-06	0.00096872	9	449	135	53283	23792717,23761045,23782138,23770948,23816795,Novel09460,23791139,Novel07488,23779848
GO:0004478	methionine adenosyltransferase activity	molecular_function	3.4025e-06	0.00096872	5	449	27	53283	23782138,23761045,Novel07488,23770948,Novel09460
GO:0006556	S-adenosylmethionine biosynthetic process	biological_process	3.4025e-06	0.00096872	5	449	27	53283	23782138,Novel07488,23761045,23770948,Novel09460
GO:0046500	S-adenosylmethionine metabolic process	biological_process	3.4025e-06	0.00096872	5	449	27	53283	Novel09460,23770948,23782138,23761045,Novel07488
GO:0044283	small molecule biosynthetic process	biological_process	3.6851e-06	0.00099088	24	449	951	53283	23799020,Novel08921,23768030,23820680,23820380,23771100,23775784,Novel01628,23779838,23775137,23818710,23778781,Novel12748,Novel03691,23785096,23779848,23791139,23772106,Novel05434,23777730,23773388,23821464,23792717,23805014
GO:0016053	organic acid biosynthetic process	biological_process	5.3361e-06	0.0012913	20	449	715	53283	23799020,Novel08921,23768030,23820380,23820680,23771100,23775784,23818710,23775137,23779838,23778781,23821464,23792717,23805014,23785096,23779848,23772106,23791139,23777730,23773388
GO:0046394	carboxylic acid biosynthetic process	biological_process	5.3361e-06	0.0012913	20	449	715	53283	23777730,23773388,23785096,23779848,23772106,23791139,23821464,23792717,23805014,23775784,23775137,23818710,23779838,23778781,Novel08921,23768030,23799020,23820680,23820380,23771100
GO:0006732	coenzyme metabolic process	biological_process	6.7619e-06	0.0015585	17	449	548	53283	23777117,23818312,23763681,Novel03691,23807612,23782138,23761045,Novel09460,23823225,23813254,23783230,23770948,23792717,23779848,23815092,23791139,Novel07488
GO:0044272	sulfur compound biosynthetic process	biological_process	8.4911e-06	0.001868	9	449	154	53283	23761045,23782138,23770948,23818312,Novel07488,23785096,23775137,23779838,Novel09460
GO:0044710	single-organism metabolic process	biological_process	9.0985e-06	0.0019146	124	449	10070	53283	23773406,23821464,23800492,Novel10640,23823688,23823324,23790545,23805633,23760852,23768006,23775444,23795750,23782138,23777824,23775048,23761045,23765433,23812085,23823900,23765891,Novel09194,23796261,23764836,23762706,23756640,23814680,23816922,23799020,23768030,23794814,Novel06543,23802937,23778781,23810067,Novel13066,23806463,23775784,23765634,23804742,23792717,23766889,23802251,23795429,Nove…
GO:0050661	NADP binding	molecular_function	1.0636e-05	0.0021448	9	449	159	53283	2.37721e+71
GO:0009066	aspartate family amino acid metabolic process	biological_process	1.2641e-05	0.0023466	8	449	124	53283	2.37711e+63
GO:0003871	5-methyltetrahydropteroyltriglutamate-homocysteine S-methyltransferase activity	molecular_function	1.309e-05	0.0023466	4	449	17	53283	2.37798e+31
GO:0042085	5-methyltetrahydropteroyltri-L-glutamate-dependent methyltransferase activity	molecular_function	1.309e-05	0.0023466	4	449	17	53283	2.3768e+31
GO:0051186	cofactor metabolic process	biological_process	1.5188e-05	0.0026254	21	449	842	53283	23779848,23815092,Novel07488,23791139,23772106,23825086,23770948,23792717,23813254,23783230,23823225,23806463,Novel09460,Novel03691,23807612,23782138,23761045,23777117,23818312,23763681,23778257
GO:0006575	cellular modified amino acid metabolic process	biological_process	1.7529e-05	0.0029255	9	449	170	53283	23816795,Novel09460,23791139,Novel07488,23779848,23761045,23782138,23792717,23770948
GO:0043436	oxoacid metabolic process	biological_process	1.9785e-05	0.0031919	34	449	1805	53283	23777117,23771100,Novel08921,23823225,23820380,23818710,23792717,Novel12682,23791139,23772106,23779848,23816795,23773388,23787221,23807612,Novel09194,23799020,23768030,23820680,23775137,23779838,23802937,23778781,23775784,23810067,23805014,Novel08274,23821464,23823324,23766198,23785096,23777730,23770960,23768006
GO:0006082	organic acid metabolic process	biological_process	2.1588e-05	0.0033705	34	449	1813	53283	Novel12682,23772106,23791139,23779848,23816795,23773388,23787221,23792717,23771100,Novel08921,23823225,23820380,23818710,23777117,23766198,23785096,23777730,23770960,23768006,23805014,Novel08274,23821464,23823324,23768030,23799020,23820680,23775137,23779838,23802937,23778781,23775784,23810067,23807612,Novel09194
GO:0004616	phosphogluconate dehydrogenase (decarboxylating) activity	molecular_function	2.5834e-05	0.0039074	7	449	101	53283	2.38133e+55
GO:0016616	oxidoreductase activity, acting on the CH-OH group of donors, NAD or NADP as acceptor	molecular_function	2.8609e-05	0.004196	19	449	743	53283	2.38133e+151
GO:0006811	ion transport	biological_process	4.8078e-05	0.006844	39	449	2318	53283	23807282,23813443,23787084,23794470,23823205,23802917,23778297,Novel08090,23760966,23779848,23801740,23795429,23766353,23792717,23798610,23774985,Novel08695,23796553,Novel10105,Novel08309,23757693,23756640,23811379,Novel10019,Novel09194,23786345,Novel06672,23809928,Novel10594,23786611,Novel06753,23757284,Novel10566,23766354,23809790,Novel02944,23796092,23787238,23801809
GO:0016491	oxidoreductase activity	molecular_function	5.5014e-05	0.0076077	69	449	5056	53283	23782956,23800492,23772897,23773406,23805633,23760852,23790545,Novel09194,23764836,23796261,23765891,23823900,23795750,23777824,23792788,23775048,23812085,23775784,23802937,23814680,23795429,23822738,23789564,23792717,23764639,23815092,23784802,23772106,23796598,23801222,23815363,Novel08921,23763617,Novel00729,Novel08274,23813775,23777730,23777504,23773500,Novel03691,23807612,23772687,23820680,23…
GO:0015672	monovalent inorganic cation transport	biological_process	6.4703e-05	0.008699	21	449	930	53283	Novel06753,23757284,23786611,Novel08090,Novel09194,23809928,23802917,Novel06672,23757693,23794470,23811379,Novel08695,Novel08309,23813443,Novel02944,23798610,23796092,23787238,23792717,23795429,23779848
GO:0055114	oxidation-reduction process	biological_process	7.0206e-05	0.0091837	67	449	4876	53283	23796598,23801222,Novel12286,23815363,Novel08921,23763617,23795429,23792717,23764639,23784802,23815092,23772106,23796261,23764836,Novel09194,23765891,23823900,23812085,23765433,23795750,23775048,23777824,23775784,23802937,23814680,23800492,23773406,23775444,23760852,23805633,23790545,23796694,Novel02405,23821796,23765600,23823802,23823225,23794470,23820380,23789809,23813254,23783230,23812887,2377…
GO:0016614	oxidoreductase activity, acting on CH-OH group of donors	molecular_function	7.4602e-05	0.0095019	19	449	796	53283	2.38133e+151
GO:0006739	NADP metabolic process	biological_process	7.8133e-05	0.0096692	5	449	51	53283	2.37832e+39
GO:0019752	carboxylic acid metabolic process	biological_process	7.9911e-05	0.0096692	32	449	1777	53283	23787221,23773388,23816795,23779848,23791139,23772106,Novel12682,23792717,23818710,23820380,Novel08921,23823225,23771100,23777117,23768006,23770960,23777730,23785096,23766198,23823324,23821464,23805014,23810067,23775784,23802937,23778781,23779838,23775137,23820680,23768030,23799020,23807612
GO:0006812	cation transport	biological_process	8.4836e-05	0.010015	31	449	1729	53283	23796092,23792717,23787238,23798610,Novel02944,23795429,23766353,23801740,23779848,23766354,Novel10566,Novel08090,Novel06753,Novel10594,23757284,23786611,23802917,23786345,Novel06672,23809928,23823205,Novel09194,23811379,23757693,23794470,Novel10105,23813443,Novel08309,23774985,Novel08695,23807282
GO:0042451	purine nucleoside biosynthetic process	biological_process	9.0882e-05	0.010229	10	449	267	53283	Novel02944,23770948,23761045,23782138,23757284,23787238,Novel09194,Novel07488,Novel09460,23813443
GO:0046129	purine ribonucleoside biosynthetic process	biological_process	9.0882e-05	0.010229	10	449	267	53283	Novel07488,Novel09460,23813443,Novel02944,23770948,23757284,23782138,23761045,23787238,Novel09194
GO:0006081	cellular aldehyde metabolic process	biological_process	9.4647e-05	0.010411	5	449	51	53283	2.37832e+39
GO:0004066	asparagine synthase (glutamine-hydrolyzing) activity	molecular_function	0.00013704	0.014739	3	449	12	53283	2.38187e+23
GO:0009163	nucleoside biosynthetic process	biological_process	0.00015137	0.015588	10	449	283	53283	Novel07488,Novel09460,23813443,Novel02944,23770948,23782138,23761045,23757284,23787238,Novel09194
GO:0042455	ribonucleoside biosynthetic process	biological_process	0.00015137	0.015588	10	449	283	53283	23787238,23761045,23782138,23757284,23770948,Novel02944,Novel09194,Novel07488,23813443,Novel09460
GO:0006528	asparagine metabolic process	biological_process	0.00016356	0.016155	3	449	13	53283	2.37711e+23
GO:0006529	asparagine biosynthetic process	biological_process	0.00016356	0.016155	3	449	13	53283	2.3799e+23
GO:1901659	glycosyl compound biosynthetic process	biological_process	0.0001709	0.016543	10	449	287	53283	Novel09194,Novel02944,23770948,23757284,23782138,23761045,23787238,Novel09460,23813443,Novel07488
GO:0016884	carbon-nitrogen ligase activity, with glutamine as amido-N-donor	molecular_function	0.00017957	0.017042	4	449	32	53283	2.38187e+31
GO:0009108	coenzyme biosynthetic process	biological_process	0.00023619	0.021983	11	449	347	53283	Novel07488,23791139,23779848,Novel09460,23792717,23782138,23761045,23770948,Novel03691,23763681,23818312
GO:0036094	small molecule binding	molecular_function	0.00026905	0.024569	111	449	9183	53283	23769953,23815196,23757145,23799598,23769153,23801507,23763699,23790557,23760849,23811379,23805638,23756770,Novel13331,23772687,23816283,Novel11495,23807612,23757284,23777245,23821004,23782820,23777730,23785098,23777504,23772928,23781416,23782602,23759059,23808779,23787709,23816394,23778800,23761580,23767981,23805014,23787238,23820380,23823225,23817670,Novel00085,23772639,23821796,23782618,238059…
GO:0055086	nucleobase-containing small molecule metabolic process	biological_process	0.00034296	0.030739	18	449	835	53283	23803541,23815092,23791139,Novel07488,23813254,23783230,Novel02944,23770948,23787238,Novel09460,23813443,23823225,Novel09194,23777117,23782138,23761045,23757284,23807612
GO:0051188	cofactor biosynthetic process	biological_process	0.0003657	0.032182	14	449	556	53283	23825086,Novel09460,23806463,23772106,23791139,Novel07488,23779848,23763681,23818312,23761045,23782138,23792717,Novel03691,23770948
GO:0000166	nucleotide binding	molecular_function	0.00037996	0.032264	108	449	8953	53283	23817670,Novel00085,23820380,23823225,23772639,23819621,23805972,23782618,23821796,23787221,23788329,23769792,23758242,23791139,23759701,23797288,23779848,23802038,23762458,23805660,23783230,23813254,23781631,23797414,23775354,23769953,23815196,23757145,23790557,23760849,23811379,23769153,23799598,23801507,23763699,Novel13331,23805638,23756770,Novel11495,23816283,23807612,23757284,23777245,237777…
GO:1901265	nucleoside phosphate binding	molecular_function	0.00037996	0.032264	108	449	8953	53283	23797288,23779848,23802038,23805660,23762458,23791139,23758242,23759701,23788329,23787221,23769792,23775354,23797414,23781631,23813254,23783230,23820380,23823225,Novel00085,23817670,23782618,23821796,23819621,23805972,23772639,23785098,23777504,23781416,23782602,23772928,23759059,23821004,23782820,23777730,23767981,23787238,23808779,23787709,23816394,23761580,23778800,23799598,23769153,23801507,2…
GO:0030001	metal ion transport	biological_process	0.00047455	0.039601	22	449	1175	53283	Novel10566,23766354,23779848,23801740,23795429,23766353,23792717,23796092,23798610,23774985,Novel08695,23807282,Novel10105,Novel08309,23794470,23823205,23786345,23802917,Novel06672,Novel08090,Novel06753,Novel10594
GO:0006520	cellular amino acid metabolic process	biological_process	0.00049598	0.039728	20	449	1008	53283	23785096,23779848,Novel12682,23772106,23768006,23816795,23777730,23821464,23792717,23805014,23823324,23799020,Novel08921,23768030,23820380,23771100,23775784,23818710,23775137,23779838
GO:0043531	ADP binding	molecular_function	0.00049993	0.039728	24	449	1233	53283	23759701,23772818,23768115,23762458,23788329,23765634,23787238,23794564,23797414,23767981,23802251,23787709,23816394,23790195,23769153,Novel06543,23813443,23769953,23805972,23757284,23782618,23792421,23763681,23756770
GO:0072522	purine-containing compound biosynthetic process	biological_process	0.00050071	0.039728	10	449	327	53283	23770948,Novel02944,23787238,23782138,23761045,23757284,Novel09194,Novel07488,Novel09460,23813443
GO:0009086	methionine biosynthetic process	biological_process	0.00055177	0.043073	3	449	19	53283	2.37851e+23

## Sheet: GroupⅠ Vs WT
GroupⅠ Vs WT
Up-regrulation
GO_accession	Description	Term_type	Over_represented_pValue	Corrected_pValue	DEG_item	DEG_list	Bg_item	Bg_list	Gene_names
GO:0000166	nucleotide binding	molecular_function	2.185e-11	5.2877e-08	419	1653	8953	53283	23767558,23805861,23794760,23772928,23758628,Novel01317,23793413,23806978,23799493,23761814,23758142,Novel05553,23806130,23806303,23785818,23817380,Novel04790,23816704,23757300,23760143,Novel11126,23794130,Novel13038,23784461,23764473,23813833,Novel00795,Novel02132,23771989,23780508,23795326,Novel01375,23804287,Novel01578,23782641,23789832,23756959,Novel12141,23756824,23771815,23801350,23794890,2…
GO:1901265	nucleoside phosphate binding	molecular_function	2.185e-11	5.2877e-08	419	1653	8953	53283	23782851,23787253,23789566,23798479,23813714,23756624,23764429,23768197,Novel11761,Novel08206,23805071,Novel11056,23761400,23769996,Novel08915,23780462,Novel07450,23769353,Novel11192,23819433,Novel09393,23774719,23800448,23773492,Novel11525,23805815,Novel03593,Novel13006,23813060,23767893,23762964,Novel05712,23797644,23774618,23757543,23784812,23764452,Novel03237,23783685,Novel05949,23796827,2382…
GO:0036094	small molecule binding	molecular_function	1.3323e-10	2.1494e-07	422	1653	9183	53283	23787253,23782851,23789566,23798479,23764429,23756624,Novel11761,23768197,23813714,23805071,Novel08206,23761400,Novel11056,23769996,Novel08915,Novel07450,23780462,23769353,Novel11192,23819433,Novel09393,23774719,23800448,23773492,Novel03593,23805815,Novel11525,23813060,Novel13006,23762964,23767893,23797644,Novel05712,23757543,23774618,Novel03237,23784812,23764452,Novel05949,23783685,Novel03252,23…
GO:0035639	purine ribonucleoside triphosphate binding	molecular_function	2.4385e-10	2.9505e-07	346	1653	7224	53283	Novel02023,Novel01813,23818265,23781637,23787571,23825098,Novel13309,23812937,23819033,23822641,23818464,Novel13957,Novel04214,23755719,23803916,Novel01248,Novel08218,23823628,Novel01343,Novel10237,Novel11982,Novel08088,Novel13545,23759059,Novel03417,Novel12270,23764766,23807376,23816911,Novel13103,23763359,23764095,23779509,23793348,23758070,Novel01890,Novel02396,23797100,23805415,23798012,23780…
GO:0005524	ATP binding	molecular_function	3.2328e-10	2.9902e-07	327	1653	6707	53283	23797100,23780085,Novel13894,Novel01746,23805415,23798012,Novel01951,23813443,Novel11437,23787452,Novel02212,Novel09503,23801683,23819305,23803514,23776036,23806730,23817498,23819434,23805073,23821299,23815249,Novel13121,23781202,23809385,Novel06441,23815013,Novel01461,23812341,23777184,Novel07668,23770987,23772099,23815680,23765972,23757158,23786219,Novel00416,23787571,23781637,23818265,Novel020…
GO:0043168	anion binding	molecular_function	3.8817e-10	2.9902e-07	411	1653	8973	53283	Novel13121,23815402,23781202,23817498,23815249,23821299,23819434,23805073,23765972,23815680,23772099,23770987,23819689,Novel00416,23786219,23757158,Novel05842,Novel01461,23815013,Novel06441,23809385,Novel07668,23777184,23812341,23787452,Novel11437,Novel01951,23813443,23758359,23797100,23818305,23798012,23805415,Novel01746,Novel13894,23780085,23776036,23806730,23803514,23791028,23801683,Novel09503…
GO:0032553	ribonucleotide binding	molecular_function	4.3246e-10	2.9902e-07	373	1653	7914	53283	23758142,Novel05553,23806130,23806303,23799493,23761814,23793413,23806978,23767558,23805861,23794760,23758628,23772928,Novel01317,23784461,23764473,23813833,Novel00795,23794130,Novel11126,Novel13038,23785818,23817380,23757300,23816704,23760143,Novel12141,23756824,23771815,23794890,23801350,23804287,Novel01578,23789832,23756959,Novel02132,23771989,23780508,23795326,Novel01375,23794668,23798289,237…
GO:0097367	carbohydrate derivative binding	molecular_function	8.1187e-10	4.9118e-07	375	1653	8025	53283	23795405,23821113,Novel12717,23790915,23794414,23807389,23804148,23761612,23771394,23800164,23783232,23815485,23792299,23776201,23756032,23759701,23770030,23779045,23799200,Novel04043,Novel03779,23758824,23772887,23772895,23796595,23773076,23814884,23758446,23801703,23787130,Novel08580,Novel03849,Novel04513,23808542,23826477,23796431,23816442,23796308,Novel11681,23814894,23773562,23822598,Novel08…
GO:0032555	purine ribonucleotide binding	molecular_function	2.0754e-09	1.077e-06	366	1653	7830	53283	Novel07668,23777184,23812341,23815013,Novel01461,Novel06441,23809385,Novel00416,23786219,23757158,23765972,23772099,23815680,23770987,23815249,23821299,23805073,23819434,23817498,23781202,Novel13121,23815402,Novel11673,23819305,23801683,Novel09503,Novel02212,23776036,23806730,23803514,23791028,23798012,23805415,Novel13894,23780085,Novel01746,23797100,23787452,Novel11437,Novel01951,23813443,Novel1…
GO:0001883	purine nucleoside binding	molecular_function	2.6703e-09	1.077e-06	365	1653	7822	53283	Novel04214,23755719,23803916,23774014,23812937,23819033,23818464,23822641,Novel13957,23825098,Novel13309,Novel02023,Novel01813,23818265,23787571,23781637,Novel11982,Novel13545,Novel08088,23759059,Novel10237,Novel01248,Novel08218,Novel01343,23823628,23764766,23807376,23783117,23821140,Novel03417,Novel12270,Novel02396,23764095,23779509,23793348,Novel01890,23758070,Novel13103,23763359,23816911,23787…
GO:0032549	ribonucleoside binding	molecular_function	2.6703e-09	1.077e-06	365	1653	7822	53283	23796431,Novel04513,23808542,23826477,Novel03849,23787130,Novel08580,23801703,23758446,23814884,23773076,23796595,23772895,23772887,Novel01386,23768845,Novel08949,23822598,23773562,23814894,Novel11681,23796308,23800164,23771394,23761612,23804148,23807389,23794414,23790915,Novel12717,23821113,23795405,23758824,Novel03779,23799200,Novel04043,23779045,23770030,23759701,23756032,23776201,23792299,238…
GO:0032550	purine ribonucleoside binding	molecular_function	2.6703e-09	1.077e-06	365	1653	7822	53283	Novel07311,23774617,Novel08633,23826335,23819306,23812617,23778705,Novel13129,Novel04319,23762458,23796819,23781266,23804142,Novel05940,23820672,23805394,23789082,23800342,23804506,Novel00370,Novel12752,Novel12265,23810922,23810876,Novel08237,23782688,23768545,Novel06629,23815563,Novel13002,23784867,Novel11134,23787710,23779659,Novel05045,Novel07013,23798930,23826035,23795293,23819178,Novel08324,…
GO:0001882	nucleoside binding	molecular_function	3.2979e-09	1.1903e-06	365	1653	7840	53283	23805861,23767558,23794760,23758628,23772928,Novel01317,23793413,23806978,23761814,23799493,Novel05553,23758142,23806130,23806303,23785818,23817380,23757300,23760143,23794130,Novel11126,Novel13038,23764473,23784461,23813833,Novel00795,Novel02132,23771989,23780508,23795326,Novel01375,Novel01578,23804287,23789832,23756959,Novel12141,23756824,23801350,23794890,23771815,23758242,23781406,23775615,237…
GO:0032559	adenyl ribonucleotide binding	molecular_function	3.4634e-09	1.1903e-06	348	1653	7347	53283	23770030,23759701,23756032,23792299,23776201,23815485,23783232,23758824,Novel03779,Novel04043,23799200,23779045,23790915,23794414,Novel12717,23821113,23795405,23800164,23771394,23761612,23804148,23807389,23814894,Novel11681,23796308,23768845,Novel01386,Novel08949,23822598,23773562,23796595,23773076,23772887,23796431,23808542,Novel04513,23826477,Novel03849,23801703,Novel08580,23787130,23758446,238…
GO:0017076	purine nucleotide binding	molecular_function	3.689e-09	1.1903e-06	367	1653	7906	53283	23769996,23761400,Novel11056,23805071,Novel08206,23768197,23764429,23813714,23798479,23789566,23787253,23782851,23773492,23800448,23819433,Novel09393,23774719,Novel11192,23769353,Novel07450,23780462,Novel08915,Novel05949,23783685,Novel03237,23784812,23764452,23757543,23774618,Novel05712,23762964,23767893,23813060,Novel13006,Novel11525,23805815,Novel09528,Novel04219,23798218,23761524,Novel11625,23…
GO:0030554	adenyl nucleotide binding	molecular_function	5.0743e-09	1.535e-06	349	1653	7408	53283	23789607,23759279,23760054,Novel03027,23824292,Novel11187,Novel11646,23800749,23812362,23799014,Novel02705,23769220,23799509,23814918,23780569,23775357,23763681,Novel11457,23797646,23784765,23759706,23757214,23804583,23782288,23787273,23816352,23803423,23826405,23813004,23796228,Novel03775,23816025,23815997,23769163,23804386,23759200,Novel08972,Novel04120,23821666,23803010,Novel13268,23781251,237…
GO:0016459	myosin complex	cellular_component	1.78e-08	5.0676e-06	16	1653	79	53283	Novel13002,Novel05949,23806978,23758628,Novel09503,23767893,23813060,Novel07668,23793021,Novel07013,Novel11192,Novel04959,23819434,Novel13309,23813043,Novel08949
GO:0030117	membrane coat	cellular_component	5.7821e-08	1.4729e-05	36	1653	348	53283	Novel00139,23779509,Novel11598,23787232,Novel09135,23782953,23761449,23796869,23794490,Novel05846,Novel09561,23781780,23816733,23802198,Novel05683,23785780,Novel01699,23785593,Novel09733,23781587,Novel04116,23780298,23788945,Novel00961,23825329,Novel08383,23801049,23769203,Novel02737,Novel09418,23815841,23787707,Novel12282,Novel01911,23811589,Novel09097
GO:0048475	coated membrane	cellular_component	5.7821e-08	1.4729e-05	36	1653	348	53283	Novel00961,23788945,23825329,Novel08383,23801049,Novel01699,23780298,23785593,Novel09733,23781587,Novel04116,Novel12282,Novel01911,23811589,Novel09097,Novel09418,23769203,Novel02737,23787707,23815841,23761449,Novel09135,23782953,23796869,23794490,23779509,Novel00139,Novel11598,23787232,23802198,23781780,23816733,Novel05683,23785780,Novel05846,Novel09561
GO:0016817	hydrolase activity, acting on acid anhydrides	molecular_function	9.5007e-08	2.2992e-05	149	1653	2762	53283	23820218,23775357,23763681,23819434,23787273,Novel04368,Novel06441,Novel01461,23787430,23815013,Novel08281,23789607,Novel10008,Novel11187,23824292,Novel11646,Novel07668,23773564,23799014,Novel02705,23769220,23797100,Novel01746,23820964,23812604,Novel12323,23813443,Novel11437,Novel09503,23801683,Novel11673,23819999,23826405,23806730,23804386,23769163,23776036,23791028,23783129,23801495,23794668,No…
GO:0017111	nucleoside-triphosphatase activity	molecular_function	1.3609e-07	3.1367e-05	130	1653	2303	53283	Novel12109,23823623,23760939,Novel04959,23808310,Novel07013,Novel13354,Novel12124,Novel13331,Novel07535,Novel06262,23787710,Novel10577,23774400,Novel01642,Novel05271,Novel13002,23813043,23782688,Novel08237,23780884,23805394,23762458,23816394,23785511,23820672,23817706,23812617,Novel08949,23772564,Novel08915,Novel01386,23773562,Novel11681,Novel11192,Novel09393,23813714,Novel08580,Novel03849,237728…
GO:0016462	pyrophosphatase activity	molecular_function	1.5412e-07	3.3907e-05	132	1653	2358	53283	23767558,Novel11982,Novel01317,23770690,23758628,23806978,23793413,23758142,Novel04214,23755719,23819033,Novel13957,23760143,Novel13309,23825098,23813833,Novel00795,23787571,23764473,23818265,23795326,Novel02132,Novel01375,23779509,23793348,Novel13103,23771815,Novel06273,23793021,23794564,23801495,23794668,23804386,23769163,23776036,23806730,23791028,23783129,Novel11673,23819999,23826405,Novel095…
GO:0016818	hydrolase activity, acting on acid anhydrides, in phosphorus-containing anhydrides	molecular_function	3.9328e-07	8.2759e-05	137	1653	2536	53283	23789607,Novel06441,Novel01461,23815013,Novel11646,Novel07668,Novel11187,23824292,23773564,23799014,23769220,Novel02705,23763681,23775357,23819434,Novel04368,23787273,Novel09503,23801683,Novel11673,23826405,23819999,23791028,23769163,23776036,23804386,23806730,23783129,23797100,Novel01746,23820964,23812604,23813443,Novel12323,Novel11437,23771815,Novel13103,23793348,23779509,Novel02132,23795326,No…
GO:0016579	protein deubiquitination	biological_process	5.9519e-07	0.00011523	16	1653	98	53283	23813487,23767335,23806124,Novel12833,23815705,23800322,23758780,23785839,23769217,23770137,23808036,23797366,Novel09899,Novel11414,23816660,Novel10272
GO:0070646	protein modification by small protein removal	biological_process	5.9519e-07	0.00011523	16	1653	98	53283	Novel09899,23797366,23816660,Novel10272,Novel11414,23758780,23770137,23808036,23785839,23769217,23815705,23800322,23813487,23767335,23806124,Novel12833
GO:0036459	ubiquitinyl hydrolase activity	molecular_function	9.3631e-07	0.0001743	17	1653	120	53283	23806124,Novel12833,23813487,23767335,Novel00936,23815705,23800322,23758780,23808036,23770137,23769217,23785839,Novel09899,23797366,Novel10272,23816660,Novel11414
GO:0046429	4-hydroxy-3-methylbut-2-en-1-yl diphosphate synthase activity	molecular_function	1.9045e-06	0.00032922	5	1653	9	53283	Novel10693,Novel10226,Novel10838,23780362,Novel04650
GO:0052592	oxidoreductase activity, acting on CH or CH2 groups, with an iron-sulfur protein as acceptor	molecular_function	1.9045e-06	0.00032922	5	1653	9	53283	Novel10693,Novel10226,Novel10838,Novel04650,23780362
GO:0016887	ATPase activity	molecular_function	3.0318e-06	0.00050599	84	1653	1359	53283	23759701,23756032,23793021,23815485,23792299,Novel03779,23820747,23801495,Novel11307,Novel03237,23795326,Novel01375,23774618,23783685,23793348,Novel13006,Novel11525,23771815,23807389,Novel04214,Novel11681,Novel11192,Novel13957,23819033,23760143,Novel01386,23825098,Novel08949,Novel08915,23773562,23764473,23787571,Novel00795,23818265,23767558,23770690,Novel01317,Novel11982,Novel07718,23793413,23761…
GO:0006810	transport	biological_process	3.379e-06	0.00054515	288	1653	6890	53283	23795863,23795248,23799366,23809694,Novel12320,23775357,23804583,23787273,23799237,23789642,Novel11646,Novel11187,Novel10008,23799014,23773791,23799509,Novel11598,Novel00139,23776446,23799076,Novel12743,Novel09097,23794622,23801870,Novel12800,Novel12562,Novel10019,23787707,23808379,23769203,Novel09418,23783371,23780515,Novel03822,23826405,23821064,23776873,23797957,Novel04116,23804386,23771159,23…
GO:0097159	organic cyclic compound binding	molecular_function	4.0778e-06	0.00061677	656	1653	17260	53283	23758242,Novel06273,23793021,23765738,23820529,Novel04715,23780508,23795326,23789832,23774116,Novel01578,23782641,23760322,23794890,23801350,Novel13886,23816704,23757300,Novel02696,23759291,Novel04790,Novel13038,23794130,Novel00795,23764473,Novel01317,23794760,Novel06941,23769527,23799493,23761814,23808961,23806130,Novel05553,23787273,23759706,23782602,23804583,23800572,23821806,23805085,Novel124…
GO:1901363	heterocyclic compound binding	molecular_function	4.0778e-06	0.00061677	656	1653	17260	53283	23803514,23776036,Novel00876,23815559,Novel09460,Novel02329,23819305,Novel11673,23818259,23767064,Novel01137,23801683,Novel01951,23813443,23778702,Novel11437,Novel09353,Novel13894,23780085,23772187,Novel01746,23798012,Novel04343,23786219,Novel00416,Novel07210,23770987,Novel07266,23772099,23812341,23810033,23809385,Novel01461,Novel06441,23790668,Novel10559,23805073,23815249,23788455,23816364,23809…
GO:0051179	localization	biological_process	4.9542e-06	0.00072661	295	1653	7119	53283	Novel00416,23772099,23815680,23791106,Novel12178,23796869,Novel05454,23776625,23815013,Novel06441,23802958,23811208,23805073,Novel12363,23794551,23791028,Novel09733,23789903,23806730,Novel11673,Novel04774,23801683,23805490,Novel09503,23792280,23813443,Novel03791,23758359,Novel01911,23823185,23798610,23797100,23781091,23779509,23813415,Novel02093,Novel08082,23756694,23816402,23765450,23815479,2376…
GO:0051234	establishment of localization	biological_process	5.1209e-06	0.00072898	288	1653	6926	53283	23758790,23787421,Novel05683,23818616,Novel02909,Novel07490,23805710,23794490,Novel01239,23785511,Novel07013,23815841,23819178,23764061,23811290,23768142,23761328,23789671,23757662,23770507,Novel02207,Novel06931,23769206,Novel13002,23806313,Novel01013,Novel08383,Novel04450,Novel12171,23789031,23759701,Novel05846,23781672,23792299,23756732,23815485,Novel11362,23808114,Novel08448,23815231,23783676,…
GO:0043167	ion binding	molecular_function	7.8054e-06	0.0010794	600	1653	15563	53283	23770663,23797100,23818305,23805415,Novel02787,Novel03791,23787452,Novel02212,Novel09503,23794679,23791028,23806730,23769461,23791133,23817498,23819434,23821299,23782808,23815402,Novel13121,23781202,Novel05842,23799861,23813315,23815013,23796869,Novel05454,23777184,Novel07668,23815680,23765972,23757158,23819689,23818265,Novel01813,23777965,23787586,23825098,23822641,23782131,23774014,23786906,238…
GO:0016192	vesicle-mediated transport	biological_process	1.1406e-05	0.0015334	64	1653	1042	53283	23785780,Novel08448,23802198,23816733,23796401,23781780,23804275,Novel09561,Novel05846,23825760,Novel06273,23756732,23761449,23783194,Novel09135,23787232,23810895,23779509,23811589,Novel12282,Novel02737,23825329,23801049,23780814,Novel00961,23788945,23760426,23780298,23763879,23789931,Novel05683,Novel05098,23758790,23802246,Novel12178,23794490,23796869,23820574,23782953,Novel01649,Novel11598,2379…
GO:0015629	actin cytoskeleton	cellular_component	1.196e-05	0.0015644	16	1653	135	53283	23806978,Novel13002,Novel05949,23758628,23767893,Novel09503,Novel07668,23813060,23793021,Novel11192,Novel07013,Novel04959,Novel08949,23813043,23819434,Novel13309
GO:0015031	protein transport	biological_process	1.4555e-05	0.0018538	97	1653	1818	53283	Novel09561,Novel05846,Novel12384,23804275,23815485,23756732,Novel02778,Novel06264,23794564,23785780,Novel08448,23783676,23816733,23796401,23781780,23802198,Novel11170,23810895,Novel02601,23787232,23781091,23779509,Novel05504,Novel09135,23783194,23777977,23761449,23807389,Novel02737,23811589,Novel13782,23813833,23797880,23773562,23764473,Novel12282,23780298,Novel06491,23795216,23777302,23763879,23…
GO:0005488	binding	molecular_function	1.5777e-05	0.0019579	1097	1653	31598	53283	23782851,Novel00108,23813714,23768197,Novel08104,23805071,23825714,23783237,23811377,Novel00547,Novel11216,23773492,Novel11525,Novel05504,Novel09496,23813060,Novel05712,23784812,23810895,23764452,23757473,23802198,Novel11307,23815459,23791388,23772909,23807925,23824311,Novel11069,23761200,23768259,23766353,23767012,Novel13331,23815906,23802672,23759055,Novel09926,Novel01642,Novel04910,Novel06977,…
GO:0005643	nuclear pore	cellular_component	2.5368e-05	0.0030695	10	1653	59	53283	Novel02226,23768434,Novel07821,Novel01198,23792280,23755770,23762163,23761233,23802934,Novel05269
GO:0008104	protein localization	biological_process	2.6901e-05	0.0031757	100	1653	1925	53283	Novel05098,Novel05683,23808902,23809694,23799237,23802246,23784313,23804583,Novel11130,23758790,23782953,23794490,23789642,23796869,23805710,Novel12178,23791106,Novel00139,23772099,23773791,Novel10307,Novel11598,Novel00416,23823185,23822997,Novel01911,Novel09097,23801870,23789671,23769203,23808379,23819178,Novel09418,23815841,23758359,Novel02951,Novel11673,23806313,23797198,Novel08383,Novel01699,…
GO:0045184	establishment of protein localization	biological_process	2.9946e-05	0.0034509	97	1653	1858	53283	23802246,23799237,23784313,23804583,23758790,Novel11130,Novel05098,23808902,Novel05683,23809694,23791106,Novel00139,23772099,23773791,Novel11598,Novel00416,23782953,23796869,23794490,23789642,23805710,Novel12178,23769203,23808379,Novel09418,23819178,23758359,23815841,23823185,23822997,Novel01911,Novel09097,23801870,23789671,Novel01699,23776873,23785593,23791028,Novel09733,Novel04116,23789903,2380…
GO:0006904	vesicle docking involved in exocytosis	biological_process	3.4699e-05	0.0039056	9	1653	52	53283	23756732,23763879,23825760,23789903,23796401,Novel08448,23800595,Novel12178,Novel12562
GO:0006886	intracellular protein transport	biological_process	4.2648e-05	0.0046912	84	1653	1525	53283	Novel11598,23773791,Novel00139,23791106,23805710,23789642,23794490,23796869,23782953,23758790,23784313,23804583,23799237,23802246,23809694,Novel05683,23808902,Novel05098,23771159,Novel02207,Novel04116,23804386,23781587,23776873,23785593,23791028,Novel09733,Novel01699,23806313,Novel08383,23797198,Novel11673,23815841,23758359,23819178,Novel09418,23769203,23808379,23789671,Novel09097,Novel01911,2382…
GO:0003774	motor activity	molecular_function	5.5698e-05	0.0059146	24	1653	243	53283	23758628,Novel05949,Novel13002,23806978,23813060,Novel07668,Novel09503,23758142,23785511,Novel08580,23767893,23755719,23780884,Novel11192,Novel07013,23793021,23813043,23819434,Novel13309,23815868,Novel03252,Novel08949,23797100,Novel04959
GO:0098796	membrane protein complex	cellular_component	5.6899e-05	0.0059146	75	1653	1405	53283	23787707,23760723,23770337,23815841,23813443,Novel09418,23808379,23769203,23789671,23757662,Novel09097,Novel01911,Novel13543,Novel04116,23781587,23791028,23785593,Novel09733,Novel01699,23762528,23804500,Novel08383,23797198,Novel04450,Novel11673,23772968,23756688,Novel06806,23772442,23816754,Novel05683,23794551,Novel11598,Novel00139,23825814,23794490,23796869,Novel10008,23820672,23799861,23782953,…
GO:0033036	macromolecule localization	biological_process	5.7435e-05	0.0059146	107	1653	2147	53283	23825329,23801049,23769317,Novel01248,Novel00961,23788945,23758142,23780298,23763879,Novel06491,23777302,23795216,Novel13782,23811589,Novel12282,23797880,23813833,23764473,23773562,Novel11216,Novel02737,Novel05504,23777977,23761449,23791080,23807389,23767210,23783194,Novel09135,23787232,Novel11170,23810895,23790915,Novel02601,23781091,23779509,23785780,Novel08448,23802198,23783676,23816733,237964…
GO:0034613	cellular protein localization	biological_process	8.584e-05	0.0084789	87	1653	1636	53283	Novel08383,23797198,23806313,Novel11673,Novel01699,Novel02207,23771159,23791028,23776873,Novel09733,23785593,23804386,Novel04116,23781587,23823185,23789671,Novel01911,Novel09097,Novel09418,23819178,23769203,23808379,Novel02951,23758359,23815841,23782953,23805710,23796869,23789642,23794490,Novel00139,23791106,Novel10307,Novel11598,23773791,Novel05098,23809694,23808902,Novel05683,23802246,23799237,…
GO:0070727	cellular macromolecule localization	biological_process	8.584e-05	0.0084789	87	1653	1636	53283	23823185,23789671,Novel09097,Novel01911,Novel09418,23819178,23769203,23808379,Novel02951,23758359,23815841,23797198,Novel08383,23806313,Novel11673,Novel01699,Novel02207,23771159,23785593,23776873,23791028,Novel09733,23781587,Novel04116,23804386,Novel05098,23809694,23808902,Novel05683,23802246,23799237,23758790,23784313,23804583,23782953,23805710,23796869,23789642,23794490,23791106,Novel00139,Nove…
GO:0048278	vesicle docking	biological_process	0.00016542	0.01581	9	1653	63	53283	23796401,23800595,Novel08448,Novel12178,Novel12562,23756732,23825760,23763879,23789903
GO:0002949	tRNA threonylcarbamoyladenosine modification	biological_process	0.00016986	0.01581	22	1653	263	53283	23794564,23793021,Novel11192,23805394,23804583,Novel11307,23818265,23775357,23782688,23773562,23806978,Novel13002,23769220,23775918,23804386,23769163,23795326,Novel13331,23801683,Novel06262,Novel09503,Novel13006
GO:0070525	tRNA threonylcarbamoyladenosine metabolic process	biological_process	0.00016986	0.01581	22	1653	263	53283	Novel13006,Novel09503,Novel06262,Novel13331,23801683,23769163,23804386,23795326,23775918,23769220,Novel13002,23806978,23773562,23782688,23775357,23818265,Novel11307,23804583,Novel11192,23805394,23793021,23794564
GO:0003712	transcription cofactor activity	molecular_function	0.00027829	0.025414	26	1653	372	53283	23764213,Novel12043,Novel12525,Novel12793,23770507,23779887,Novel07792,Novel13380,23811679,Novel10674,23771401,Novel10673,Novel01559,Novel08642,23795090,Novel02659,Novel12932,23773562,Novel12055,Novel01311,23790754,Novel00821,23825098,23804455,23780517,23761099
GO:0000989	transcription factor activity, transcription factor binding	molecular_function	0.00029845	0.02675	26	1653	374	53283	Novel08642,Novel10673,Novel01559,Novel12932,Novel02659,23795090,23790754,Novel12055,23773562,Novel01311,23780517,23761099,23804455,23825098,Novel00821,Novel12793,Novel12525,Novel12043,23764213,Novel07792,23779887,23770507,23811679,Novel13380,23771401,Novel10674
GO:0005635	nuclear envelope	cellular_component	0.00030488	0.026829	10	1653	82	53283	23761233,Novel05269,23802934,Novel02226,Novel07821,23768434,23792280,Novel01198,23755770,23762163
GO:0022406	membrane docking	biological_process	0.00032795	0.028344	9	1653	69	53283	23789903,23756732,23825760,23763879,Novel08448,23800595,Novel12178,Novel12562,23796401
GO:0071702	organic substance transport	biological_process	0.0003874	0.032895	116	1653	2524	53283	23787232,23821113,23810895,Novel11170,Novel02601,23781091,23779509,Novel05504,23791080,23777977,23761449,23807389,Novel09135,23783194,23767210,23805523,Novel12384,23804275,Novel09561,Novel05846,Novel02778,Novel06264,23794564,23756732,23815485,Novel08448,23785780,23802198,23783676,23816733,23796401,23781780,23780298,23763879,Novel06491,23795216,23777302,23825329,23801049,23769317,Novel01248,Novel0…
GO:0046907	intracellular transport	biological_process	0.00057797	0.048231	90	1653	1828	53283	23773791,Novel11598,Novel00139,23791106,23796869,23789642,23794490,23805710,Novel01649,23782953,23784313,23804583,23758790,23802246,23799237,23808902,Novel05683,23809694,Novel05098,23791028,23776873,Novel09733,23785593,23781587,Novel04116,23804386,Novel02207,23771159,Novel01699,Novel11673,23797198,Novel08383,23806313,23758359,23815841,23792280,23808379,23769203,Novel09418,23819178,Novel09097,Nove…
GO:0051649	establishment of localization in cell	biological_process	0.00059485	0.048798	99	1653	2074	53283	23756732,23815485,Novel06273,23794564,Novel06264,Novel02778,23825760,Novel05846,Novel09561,23804275,23796401,23781780,23783676,23816733,23802198,23785780,Novel08448,23781091,23779509,Novel02601,Novel11170,23810895,23787232,23783194,Novel09135,23807389,23777977,23761449,Novel02737,23773562,23764473,23797880,23813833,Novel12282,23811589,23795216,23777302,Novel06491,23763879,23819401,23780298,237604…
Down-regulation
GO_accession	Description	Term_type	Over_represented_pValue	Corrected_pValue	DEG_item	DEG_list	Bg_item	Bg_list	Gene_names
GO:0008150	biological_process	biological_process	2.0285e-06	0.0098179	344	441	36931	53283	23779264,Novel05220,Novel01770,23793344,23783926,23821563,23766881,23781053,23772015,23794650,23777888,23796287,23776622,23782611,23771663,23781175,23794008,23818179,23768161,23782231,23759176,23761692,23757365,23785450,23821149,23761204,23771028,23795034,23815999,23823487,23785781,23779036,23807036,23770559,23757124,23766165,Novel05051,23771607,23777084,23825232,23774704,23756971,23818587,238000…
