# Supplementary material for: Overexpression of the Lolium perenne L. delta1-pyrroline 5-carboxylate synthase (LpP5CS) gene results in morphological alterations and salinity tolerance in switchgrass (Panicum virgatum L.)
Source: PLoS One. 2019 Jul 16;14(7):e0219669. doi: 10.1371/journal.pone.0219669 (PMC6634860; doi:10.1371/journal.pone.0219669)
Supplement: S6 Table — (XLSX) [file pone.0219669.s013.xlsx]

## Sheet: Group Ⅱ Vs GroupⅠ 
Group Ⅱ Vs GroupⅠ
Up-regulation
#Term	ID	Input number	Background number	P-Value	Corrected P-Value	Input	KEGG_ID/KO	Entrez_ID	Hyperlink
Phenylpropanoid biosynthesis	zma00940	17	148	2.21441e-08	1.06292e-06	23808135|23815363|23775231|23809465|Novel03112|23767096|23817890|23764836|23807891|23765433|23801222|23790393|23771070|23778957|23790545|Novel06835|23810753	zma:100281336|zma:100286338|zma:100125639|zma:100125646|zma:542463|zma:100274274|zma:100281760|zma:100273479|zma:100125646|zma:542663|zma:542463|zma:100286151|zma:100279386|zma:100281336|zma:541913|zma:100279386|zma:100281286|	100281336|100286338|100125639|100125646|542463|100274274|100281760|100273479|100125646|542663|542463|100286151|100279386|100281336|541913|100279386|100281286|	http://www.genome.jp/kegg-bin/show_pathway?zma00940/zma:100274274%09red/zma:100281336%09red/zma:100286338%09red/zma:100279386%09red/zma:100125646%09red/zma:100286151%09red/zma:100281760%09red/zma:542663%09red/zma:541913%09red/zma:100125639%09red/zma:100281286%09red/zma:542463%09red/zma:100273479%09red
Stilbenoid, diarylheptanoid and gingerol biosynthesis	zma00945	4	16	0.000544129	0.0130591	23771070|23767096|Novel06835|23790393	zma:100279386|zma:100274274|zma:100279386|zma:100286151|	100279386|100274274|100279386|100286151|	http://www.genome.jp/kegg-bin/show_pathway?zma00945/zma:100274274%09red/zma:100279386%09red/zma:100286151%09red
Biosynthesis of secondary metabolites	zma01110	32	934	0.00213234	0.0341175	23808135|23804214|23767096|23817890|23765433|23771100|23818710|23790393|23775784|23815363|23805014|23774509|23799020|23764836|23801222|23775231|23793115|23810067|23768006|23811419|23809465|23807891|23771070|23764078|23823324|23812085|Novel03112|23788071|23778957|23810753|Novel06835|23773500	zma:100281336|zma:100191321|zma:100274274|zma:100281760|zma:542663|zma:100192350|zma:100192350|zma:100286151|zma:100191334|zma:100286338|zma:100193934|zma:100274383|zma:100192350|zma:100273479|zma:542463|zma:100125639|zma:100217298|zma:100191549|zma:100191532|zma:101027098|zma:100125646|zma:100125646|zma:100279386|zma:100286153|zma:100273163|zma:100194166|zma:542463|zma:100272431|zma:100281336|zm…	100281336|100191321|100274274|100281760|542663|100192350|100192350|100286151|100191334|100286338|100193934|100274383|100192350|100273479|542463|100125639|100217298|100191549|100191532|101027098|100125646|100125646|100279386|100286153|100273163|100194166|542463|100272431|100281336|100281286|100279386|100283489|	http://www.genome.jp/kegg-bin/show_pathway?zma01110/zma:101027098%09red/zma:542663%09red/zma:100194166%09red/zma:542463%09red/zma:100217298%09red/zma:100274274%09red/zma:100191532%09red/zma:100286151%09red/zma:100192350%09red/zma:100286153%09red/zma:100272431%09red/zma:100125639%09red/zma:100281286%09red/zma:100191321%09red/zma:100274383%09red/zma:100286338%09red/zma:100273479%09red/zma:100273163…

## Sheet: Group Ⅱ Vs WT
Group Ⅱ Vs WT
Up-regulation
#Term	ID	Input number	Background number	P-Value	Corrected P-Value	Input	KEGG_ID/KO	Entrez_ID	Hyperlink
Phenylpropanoid biosynthesis	zma00940	22	148	1.15678e-06	7.28774e-05	23767096|23817890|23765433|23795750|23818408|23790545|23790393|23781460|23803113|23775444|23815363|23801222|23810102|23823900|Novel06843|23809465|23807891|23781555|23771070|23764836|Novel03112|Novel06835	zma:100274274|zma:100281760|zma:542663|zma:100286338|zma:100281042|zma:541913|zma:100286151|zma:100381294|zma:100381294|zma:542663|zma:100286338|zma:542463|zma:732807|zma:542463|zma:100279386|zma:100125646|zma:100125646|zma:541913|zma:100279386|zma:100273479|zma:542463|zma:100279386|	100274274|100281760|542663|100286338|100281042|541913|100286151|100381294|100381294|542663|100286338|542463|732807|542463|100279386|100125646|100125646|541913|100279386|100273479|542463|100279386|	http://www.genome.jp/kegg-bin/show_pathway?zma00940/zma:100274274%09red/zma:100281042%09red/zma:100286338%09red/zma:100279386%09red/zma:100125646%09red/zma:100381294%09red/zma:100281760%09red/zma:100286151%09red/zma:732807%09red/zma:100273479%09red/zma:541913%09red/zma:542463%09red/zma:542663%09red
Biosynthesis of secondary metabolites	zma01110	70	934	2.53754e-06	7.99326e-05	23759059|23787013|23815363|23783174|23803113|23767096|23768030|23768666|23817890|Novel03967|23785096|23765433|23796598|23795750|23818710|23784802|23777730|23781460|23818408|23775784|23813254|23775137|23761045|23807612|23775444|23805014|23774509|Novel09460|23799020|23764836|23815092|23801222|23790393|23778781|23810102|23778257|23770948|23823900|Novel06843|Novel07488|23810067|23772687|23760122|2376…	zma:100282760|zma:100279194|zma:100286338|zma:100193482|zma:100381294|zma:100274274|zma:100286153|zma:100384769|zma:100281760|zma:100192351|zma:100286153|zma:542663|zma:100217085|zma:100286338|zma:100192350|zma:100279290|zma:542367|zma:100381294|zma:100281042|zma:100191334|zma:100856973|zma:100286153|zma:100194360|zma:100856973|zma:542663|zma:100193934|zma:100274383|zma:100191838|zma:100192350|zm…	100282760|100279194|100286338|100193482|100381294|100274274|100286153|100384769|100281760|100192351|100286153|542663|100217085|100286338|100192350|100279290|542367|100381294|100281042|100191334|100856973|100286153|100194360|100856973|542663|100193934|100274383|100191838|100192350|100273479|101202692|542463|100286151|100285225|732807|100383045|100191838|542463|100279386|100282324|100191549|1002728…	http://www.genome.jp/kegg-bin/show_pathway?zma01110/zma:100191838%09red/zma:100384769%09red/zma:100279194%09red/zma:100272834%09red/zma:100286151%09red/zma:100194166%09red/zma:101027098%09red/zma:100281760%09red/zma:100279290%09red/zma:100192351%09red/zma:542463%09red/zma:100191532%09red/zma:100274274%09red/zma:100281042%09red/zma:100282324%09red/zma:100286338%09red/zma:100194360%09red/zma:101027…
Glutathione metabolism	zma00480	16	104	2.3077e-05	0.000484616	23826361|23783230|23791004|23813254|23822937|23807612|23762822|23778837|23815092|23762161|23768133|23823225|23760852|23811802|23784802|23783770	zma:541990|zma:100856973|zma:542587|zma:100856973|zma:541841|zma:100856973|zma:542634|zma:100856957|zma:101202692|zma:542311|zma:541841|zma:100856973|zma:100279290|zma:542366|zma:100279290|zma:100192043|	541990|100856973|542587|100856973|541841|100856973|542634|100856957|101202692|542311|541841|100856973|100279290|542366|100279290|100192043|	http://www.genome.jp/kegg-bin/show_pathway?zma00480/zma:100856973%09red/zma:542311%09red/zma:542634%09red/zma:542366%09red/zma:101202692%09red/zma:541990%09red/zma:542587%09red/zma:541841%09red/zma:100856957%09red/zma:100279290%09red/zma:100192043%09red
Cysteine and methionine metabolism	zma00270	13	82	0.000102256	0.00161054	23775784|23775137|23761045|23768030|23782138|23779838|23779848|23785096|Novel07488|23792717|23770948|23777983|Novel09460	zma:100191334|zma:100286153|zma:100194360|zma:100286153|zma:100194360|zma:100286153|zma:100282150|zma:100286153|zma:100282324|zma:100282150|zma:100191838|zma:541827|zma:100191838|	100191334|100286153|100194360|100286153|100194360|100286153|100282150|100286153|100282324|100282150|100191838|541827|100191838|	http://www.genome.jp/kegg-bin/show_pathway?zma00270/zma:100191838%09red/zma:100282324%09red/zma:100194360%09red/zma:100282150%09red/zma:541827%09red/zma:100286153%09red/zma:100191334%09red
Stilbenoid, diarylheptanoid and gingerol biosynthesis	zma00945	5	16	0.00121962	0.0153672	23771070|23767096|23790393|Novel06843|Novel06835	zma:100279386|zma:100274274|zma:100286151|zma:100279386|zma:100279386|	100279386|100274274|100286151|100279386|100279386|	http://www.genome.jp/kegg-bin/show_pathway?zma00945/zma:100274274%09red/zma:100279386%09red/zma:100286151%09red
Flavonoid biosynthesis	zma00941	6	31	0.00327338	0.0343705	23767096|Novel06843|Novel06835|23771070|23763617|23790393	zma:100274274|zma:100279386|zma:100279386|zma:100279386|zma:100272982|zma:100286151|	100274274|100279386|100279386|100279386|100272982|100286151|	http://www.genome.jp/kegg-bin/show_pathway?zma00941/zma:100274274%09red/zma:100272982%09red/zma:100279386%09red/zma:100286151%09red
Pentose phosphate pathway	zma00030	8	60	0.00568196	0.0485015	23813254|23760122|23807612|23760852|23815092|23783230|23823225|23784802	zma:100856973|zma:100284080|zma:100856973|zma:100279290|zma:101202692|zma:100856973|zma:100856973|zma:100279290|	100856973|100284080|100856973|100279290|101202692|100856973|100856973|100279290|	http://www.genome.jp/kegg-bin/show_pathway?zma00030/zma:100279290%09red/zma:100856973%09red/zma:100284080%09red/zma:101202692%09red
Selenocompound metabolism	zma00450	4	15	0.00615893	0.0485015	23785096|23768030|23779838|23775137	zma:100286153|zma:100286153|zma:100286153|zma:100286153|	100286153|100286153|100286153|100286153|	http://www.genome.jp/kegg-bin/show_pathway?zma00450/zma:100286153%09red

## Sheet: GroupⅠ Vs WT
GroupⅠ Vs WT
Up-regulation
#Term	ID	Input number	Background number	P-Value	Corrected P-Value	Input	KEGG_ID/KO	Entrez_ID	Hyperlink
Fatty acid degradation	zma00071	15	41	0.000224859	0.0229356	Novel05418|23813965|23767799|23758778|23782502|23784653|Novel08094|23814934|Novel07368|23762070|23770490|Novel04005|23756624|23797283|Novel08445	zma:100281695|zma:100285661|zma:542459|zma:100285661|zma:100281695|zma:100383523|zma:100273217|zma:100281695|zma:100383523|zma:100285568|zma:100383523|zma:100383523|zma:100273217|zma:100285568|zma:100383523|	100281695|100285661|542459|100285661|100281695|100383523|100273217|100281695|100383523|100285568|100383523|100383523|100273217|100285568|100383523|	http://www.genome.jp/kegg-bin/show_pathway?zma00071/zma:100285568%09red/zma:100285661%09red/zma:542459%09red/zma:100273217%09red/zma:100383523%09red/zma:100281695%09red
Down-regulation
#Term	ID	Input number	Background number	P-Value	Corrected P-Value	Input	KEGG_ID/KO	Entrez_ID	Hyperlink
Tyrosine metabolism	zma00350	7	36	0.000575488	0.0432059	23821423|Novel11357|23784251|23808803|23766842|23773130|23782533	zma:100383438|zma:100279205|zma:100279999|zma:541833|zma:542363|zma:100279491|zma:100193894|	100383438|100279205|100279999|541833|542363|100279491|100193894|	http://www.genome.jp/kegg-bin/show_pathway?zma00350/zma:100279999%09red/zma:100193894%09red/zma:541833%09red/zma:542363%09red/zma:100279491%09red/zma:100383438%09red/zma:100279205%09red
Glyoxylate and dicarboxylate metabolism	zma00630	9	66	0.000993238	0.0432059	23785641|Novel13950|23764307|Novel02139|23817592|23765795|23811236|Novel02979|23818930	zma:100282691|zma:100192687|zma:100193663|zma:100304277|zma:100273340|zma:100273340|zma:542400|zma:100279535|zma:100282134|	100282691|100192687|100193663|100304277|100273340|100273340|542400|100279535|100282134|	http://www.genome.jp/kegg-bin/show_pathway?zma00630/zma:100279535%09red/zma:100304277%09red/zma:100273340%09red/zma:100193663%09red/zma:542400%09red/zma:100282691%09red/zma:100192687%09red/zma:100282134%09red
