# Supplementary material for: Overexpression of the Lolium perenne L. delta1-pyrroline 5-carboxylate synthase (LpP5CS) gene results in morphological alterations and salinity tolerance in switchgrass (Panicum virgatum L.)
Source: PLoS One. 2019 Jul 16;14(7):e0219669. doi: 10.1371/journal.pone.0219669 (PMC6634860; doi:10.1371/journal.pone.0219669)
Supplement: S7 Table — (XLSX) [file pone.0219669.s014.xlsx]

## Sheet: Sheet1
TF_ID	Family	Type	Hyperlink	Blast swiss prot
23757473_0	WRKY	transcription factor	http://planttfdb.cbi.pku.edu.cn/family.php?fam=WRKY	sp|Q8GWJ7|CRK19_ARATH Cysteine-rich receptor-like protein kinase 19 OS=Arabidopsis thaliana GN=CRK19 PE=2 SV=2//1.48653e-61
23764538_0	WRKY	transcription factor	http://planttfdb.cbi.pku.edu.cn/family.php?fam=WRKY	sp|Q9C5T4|WRK18_ARATH WRKY transcription factor 18 OS=Arabidopsis thaliana GN=WRKY18 PE=1 SV=2//5.99675e-35
23767078_0	WRKY	transcription factor	http://planttfdb.cbi.pku.edu.cn/family.php?fam=WRKY	sp|Q9XEC3|WRK42_ARATH Probable WRKY transcription factor 42 OS=Arabidopsis thaliana GN=WRKY42 PE=2 SV=1//2.83954e-44
23770339_0	WRKY	transcription factor	http://planttfdb.cbi.pku.edu.cn/family.php?fam=WRKY	sp|Q9SUP6|WRK53_ARATH Probable WRKY transcription factor 53 OS=Arabidopsis thaliana GN=WRKY53 PE=1 SV=1//4.15218e-33
23774151_0	WRKY	transcription factor	http://planttfdb.cbi.pku.edu.cn/family.php?fam=WRKY	sp|Q8VWQ5|WRK50_ARATH Probable WRKY transcription factor 50 OS=Arabidopsis thaliana GN=WRKY50 PE=2 SV=1//7.28739e-38
23783570_0	WRKY	transcription factor	http://planttfdb.cbi.pku.edu.cn/family.php?fam=WRKY	sp|Q9C983|WRK57_ARATH Probable WRKY transcription factor 57 OS=Arabidopsis thaliana GN=WRKY57 PE=2 SV=1//1.11333e-40
23785186_0	WRKY	transcription factor	http://planttfdb.cbi.pku.edu.cn/family.php?fam=WRKY	sp|Q9C5T4|WRK18_ARATH WRKY transcription factor 18 OS=Arabidopsis thaliana GN=WRKY18 PE=1 SV=2//5.48951e-33
23786796_0	WRKY	transcription factor	http://planttfdb.cbi.pku.edu.cn/family.php?fam=WRKY	sp|Q9C5T4|WRK18_ARATH WRKY transcription factor 18 OS=Arabidopsis thaliana GN=WRKY18 PE=1 SV=2//1.31778e-48
23788863_1	WRKY	transcription factor	http://planttfdb.cbi.pku.edu.cn/family.php?fam=WRKY	sp|Q9LP56|WRK65_ARATH Probable WRKY transcription factor 65 OS=Arabidopsis thaliana GN=WRKY65 PE=2 SV=1//6.38665e-12
23791335_0	WRKY	transcription factor	http://planttfdb.cbi.pku.edu.cn/family.php?fam=WRKY	sp|Q8H0Y8|WRK41_ARATH Probable WRKY transcription factor 41 OS=Arabidopsis thaliana GN=WRKY41 PE=2 SV=2//1.53131e-30
23798484_0	WRKY	transcription factor	http://planttfdb.cbi.pku.edu.cn/family.php?fam=WRKY	sp|Q9C983|WRK57_ARATH Probable WRKY transcription factor 57 OS=Arabidopsis thaliana GN=WRKY57 PE=2 SV=1//1.56714e-43
23801018_0	WRKY	transcription factor	http://planttfdb.cbi.pku.edu.cn/family.php?fam=WRKY	sp|Q9LY00|WRK70_ARATH Probable WRKY transcription factor 70 OS=Arabidopsis thaliana GN=WRKY70 PE=2 SV=1//9.00866e-13
23812395_0	WRKY	transcription factor	http://planttfdb.cbi.pku.edu.cn/family.php?fam=WRKY	sp|Q93WU8|WRK54_ARATH Probable WRKY transcription factor 54 OS=Arabidopsis thaliana GN=WRKY54 PE=2 SV=2//1.96579e-13
23814867_0	WRKY	transcription factor	http://planttfdb.cbi.pku.edu.cn/family.php?fam=WRKY	sp|O04609|WRK22_ARATH WRKY transcription factor 22 OS=Arabidopsis thaliana GN=WRKY22 PE=2 SV=1//2.19296e-34
23820585_0	WRKY	transcription factor	http://planttfdb.cbi.pku.edu.cn/family.php?fam=WRKY	sp|Q8H0Y8|WRK41_ARATH Probable WRKY transcription factor 41 OS=Arabidopsis thaliana GN=WRKY41 PE=2 SV=2//1.19559e-25
23825164_0	WRKY	transcription factor	http://planttfdb.cbi.pku.edu.cn/family.php?fam=WRKY	sp|Q9SAH7|WRK40_ARATH Probable WRKY transcription factor 40 OS=Arabidopsis thaliana GN=WRKY40 PE=1 SV=1//8.21137e-49
23825257_0	WRKY	transcription factor	http://planttfdb.cbi.pku.edu.cn/family.php?fam=WRKY	sp|Q9LY00|WRK70_ARATH Probable WRKY transcription factor 70 OS=Arabidopsis thaliana GN=WRKY70 PE=2 SV=1//7.72859e-23
23808860_0	TRAF	transcriptional regulator	--	sp|P93820|Y1439_ARATH BTB/POZ domain-containing protein At1g04390 OS=Arabidopsis thaliana GN=At1g04390 PE=2 SV=3//1.20869e-134
Novel05926_1	TRAF	transcriptional regulator	--	--	PREDICTED: regulatory protein NPR3-like [Setaria italica]
23807682_0	TIG	transcription factor	--	sp|Q9FYG2|CMTA4_ARATH Calmodulin-binding transcription activator 4 OS=Arabidopsis thaliana GN=CMTA4 PE=1 SV=1//4.48368e-50
23808173_1	TAZ	transcription factor	--	sp|Q94BN0|BT2_ARATH BTB/POZ and TAZ domain-containing protein 2 OS=Arabidopsis thaliana GN=BT2 PE=1 SV=1//1.43861e-23
23811679_0	TAZ	transcription factor	--	sp|Q6YXY2|HACL1_ORYSJ Probable histone acetyltransferase HAC-like 1 OS=Oryza sativa subsp. japonica GN=Os02g0137500 PE=3 SV=2//0
23823115_0	TAZ	transcription factor	--	sp|Q9FJX5|BT4_ARATH BTB/POZ and TAZ domain-containing protein 4 OS=Arabidopsis thaliana GN=BT4 PE=1 SV=1//5.6263e-103
Novel01311_0	TAZ	transcription factor	--	--	PREDICTED: probable histone acetyltransferase HAC-like 1 isoform X2 [Setaria italica]
Novel12055_0	SWI/SNF-SWI3	transcriptional regulator	--	--	PREDICTED: lysine-specific histone demethylase 1 homolog 3 [Setaria italica]>gi|514818266|ref|XP_004983838.1| PREDICTED: lysine-specific histone demethylase 1 homolog 3 [Setaria italica]>gi|514818268|ref|XP_004983839.1| PREDICTED: lysine-specific histone demethylase 1 homolog 3 [Setaria italica]
Novel11717_1	SWI/SNF-BAF60b	transcriptional regulator	--	--	PREDICTED: uncharacterized protein LOC101780286 isoform X1 [Setaria italica]
23780168_0	SNF2	transcriptional regulator	--	sp|Q5FWF4|ZRAB3_HUMAN DNA annealing helicase and endonuclease ZRANB3 OS=Homo sapiens GN=ZRANB3 PE=1 SV=2//1.87667e-24
23781202_0	SNF2	transcriptional regulator	--	sp|F4IV99|CHR5_ARATH Protein CHROMATIN REMODELING 5 OS=Arabidopsis thaliana GN=CHR5 PE=3 SV=1//5.6976e-140
23782851_0	SNF2	transcriptional regulator	--	sp|Q9M1I1|FB304_ARATH F-box protein At3g54460 OS=Arabidopsis thaliana GN=At3g54460 PE=2 SV=1//0
23796827_0	SNF2	transcriptional regulator	--	sp|E1BNG3|ASCC3_BOVIN Activating signal cointegrator 1 complex subunit 3 OS=Bos taurus GN=ascc3 PE=3 SV=1//0
23799509_0	SNF2	transcriptional regulator	--	sp|F4IHS2|SYD_ARATH Chromatin structure-remodeling complex protein SYD OS=Arabidopsis thaliana GN=SYD PE=1 SV=1//5.94514e-31
23803916_0	SNF2	transcriptional regulator	--	sp|Q9M658|MOM1_ARATH Helicase protein MOM1 OS=Arabidopsis thaliana GN=MOM1 PE=1 SV=1//4.5797e-75
23804287_0	SNF2	transcriptional regulator	--	sp|F4J9M5|CHR12_ARATH Probable ATP-dependent DNA helicase CHR12 OS=Arabidopsis thaliana GN=CHR12 PE=2 SV=1//0
23808542_2	SNF2	transcriptional regulator	--	sp|F4KBP5|CHR4_ARATH Protein CHROMATIN REMODELING 4 OS=Arabidopsis thaliana GN=CHR4 PE=2 SV=1//0
23812276_0	SNF2	transcriptional regulator	--	sp|F4I8S3|CLSY3_ARATH SNF2 domain-containing protein CLASSY 3 OS=Arabidopsis thaliana GN=CLSY3 PE=1 SV=1//2.66648e-22
23826035_0	SNF2	transcriptional regulator	--	sp|Q9M1I1|FB304_ARATH F-box protein At3g54460 OS=Arabidopsis thaliana GN=At3g54460 PE=2 SV=1//3.13151e-127
Novel01578_1	SNF2	transcriptional regulator	--	--	PREDICTED: E3 ubiquitin-protein ligase SHPRH isoform X3 [Setaria italica]
Novel01890_2	SNF2	transcriptional regulator	--	--	PREDICTED: uncharacterized protein LOC101758243 [Setaria italica]
Novel07535_0	SNF2	transcriptional regulator	--	--	PREDICTED: chromatin structure-remodeling complex protein SYD-like isoform X3 [Setaria italica]
Novel08633_1	SNF2	transcriptional regulator	--	--	PREDICTED: protein CHROMATIN REMODELING 20 isoform X1 [Setaria italica]
Novel11625_2	SNF2	transcriptional regulator	--	--	PREDICTED: E3 ubiquitin-protein ligase SHPRH isoform X1 [Setaria italica]
Novel13457_1	SNF2	transcriptional regulator	--	--	PREDICTED: E3 ubiquitin-protein ligase SHPRH isoform X3 [Setaria italica]
23813128_0	Sigma70-like	transcription factor	--	sp|O24621|SIGC_ARATH RNA polymerase sigma factor sigC OS=Arabidopsis thaliana GN=SIGC PE=2 SV=1//1.03865e-63
23782808_0	SET	transcriptional regulator	--	sp|Q9FF80|SUVH1_ARATH Histone-lysine N-methyltransferase, H3 lysine-9 specific SUVH1 OS=Arabidopsis thaliana GN=SUVH1 PE=2 SV=1//0
23807105_0	SET	transcriptional regulator	--	sp|Q9XI84|RBCMT_ARATH [Fructose-bisphosphate aldolase]-lysine N-methyltransferase, chloroplastic OS=Arabidopsis thaliana GN=LSMT-L PE=1 SV=1//8.12622e-173
23808222_0	SET	transcriptional regulator	--	sp|O82175|SUVH5_ARATH Histone-lysine N-methyltransferase, H3 lysine-9 specific SUVH5 OS=Arabidopsis thaliana GN=SUVH5 PE=1 SV=1//6.01432e-118
23781947_0	SBP	transcription factor	http://planttfdb.cbi.pku.edu.cn/family.php?fam=SBP	sp|Q6I576|SPL9_ORYSJ Squamosa promoter-binding-like protein 9 OS=Oryza sativa subsp. japonica GN=SPL9 PE=2 SV=1//0
23800411_2	SBP	transcription factor	http://planttfdb.cbi.pku.edu.cn/family.php?fam=SBP	sp|Q75LH6|SPL6_ORYSJ Squamosa promoter-binding-like protein 6 OS=Oryza sativa subsp. japonica GN=SPL6 PE=2 SV=1//0
23816442_0	SBP	transcription factor	http://planttfdb.cbi.pku.edu.cn/family.php?fam=SBP	sp|Q6I576|SPL9_ORYSJ Squamosa promoter-binding-like protein 9 OS=Oryza sativa subsp. japonica GN=SPL9 PE=2 SV=1//0
Novel01419_2	SBP	transcription factor	http://planttfdb.cbi.pku.edu.cn/family.php?fam=SBP	--	Squamosa promoter-binding-like protein 13 [Triticum urartu]
Novel09290_0	SBP	transcription factor	http://planttfdb.cbi.pku.edu.cn/family.php?fam=SBP	--	PREDICTED: squamosa promoter-binding-like protein 15 [Setaria italica]>gi|835993663|ref|XP_012702492.1| PREDICTED: squamosa promoter-binding-like protein 15 [Setaria italica]
23761848_0	RWP-RK	transcription factor	--	sp|Q5NB82|NLP3_ORYSJ Protein NLP3 OS=Oryza sativa subsp. japonica GN=NLP3 PE=3 SV=1//0
23756663_0	PHD	transcriptional regulator	--	sp|F4IXE7|IDM1_ARATH Increased DNA methylation 1 OS=Arabidopsis thaliana GN=IDM1 PE=1 SV=1//1.33739e-30
23756762_0	PHD	transcriptional regulator	--	sp|F4IXE7|IDM1_ARATH Increased DNA methylation 1 OS=Arabidopsis thaliana GN=IDM1 PE=1 SV=1//1.05091e-22
23780517_0	PHD	transcriptional regulator	--	sp|Q6YXY2|HACL1_ORYSJ Probable histone acetyltransferase HAC-like 1 OS=Oryza sativa subsp. japonica GN=Os02g0137500 PE=3 SV=2//0
23785593_0	PHD	transcriptional regulator	--	sp|Q6L4L4|SIZ1_ORYSJ E3 SUMO-protein ligase SIZ1 OS=Oryza sativa subsp. japonica GN=SIZ1 PE=1 SV=1//0
23789356_0	PHD	transcriptional regulator	--	sp|F4IXE7|IDM1_ARATH Increased DNA methylation 1 OS=Arabidopsis thaliana GN=IDM1 PE=1 SV=1//9.004e-14
23793855_0	PHD	transcriptional regulator	--	sp|F4IXE7|IDM1_ARATH Increased DNA methylation 1 OS=Arabidopsis thaliana GN=IDM1 PE=1 SV=1//4.55047e-41
23824607_0	PHD	transcriptional regulator	--	sp|F4KBP5|CHR4_ARATH Protein CHROMATIN REMODELING 4 OS=Arabidopsis thaliana GN=CHR4 PE=2 SV=1//1.01153e-27
Novel00905_2	PHD	transcriptional regulator	--	--	PREDICTED: uncharacterized protein At4g10930 isoform X1 [Setaria italica]
Novel05955_0	PHD	transcriptional regulator	--	--	PREDICTED: probable histone acetyltransferase HAC-like 1 isoform X1 [Setaria italica]
Novel09496_1	PHD	transcriptional regulator	--	--	PREDICTED: E3 SUMO-protein ligase SIZ1 isoform X2 [Setaria italica]
23762869_0	Orphans	transcriptional regulator	--	sp|Q9SYM2|BBX22_ARATH B-box zinc finger protein 22 OS=Arabidopsis thaliana GN=BBX22 PE=1 SV=2//5.74817e-08
23790801_0	Orphans	transcriptional regulator	--	sp|C0SVM5|BBX19_ARATH B-box zinc finger protein 19 OS=Arabidopsis thaliana GN=BBX19 PE=2 SV=1//2.84193e-09
23797123_0	Orphans	transcriptional regulator	--	sp|Q9LU68|CIA2_ARATH Protein CHLOROPLAST IMPORT APPARATUS 2 OS=Arabidopsis thaliana GN=CIA2 PE=2 SV=1//4.2674e-28
23810573_0	Orphans	transcriptional regulator	--	sp|O04539|SNL4_ARATH Paired amphipathic helix protein Sin3-like 4 OS=Arabidopsis thaliana GN=SNL4 PE=3 SV=3//0
23813870_0	Orphans	transcriptional regulator	--	sp|Q940T9|COL4_ARATH Zinc finger protein CONSTANS-LIKE 4 OS=Arabidopsis thaliana GN=COL4 PE=2 SV=2//5.27285e-18
23815117_0	Orphans	transcriptional regulator	--	sp|Q9LQZ7|BBX21_ARATH B-box zinc finger protein 21 OS=Arabidopsis thaliana GN=BBX21 PE=1 SV=1//1.14778e-36
23821630_0	Orphans	transcriptional regulator	--	sp|Q9ZWS9|ARR3_ARATH Two-component response regulator ARR3 OS=Arabidopsis thaliana GN=ARR3 PE=2 SV=1//2.19282e-33
23823679_0	Orphans	transcriptional regulator	--	sp|Q9SYM2|BBX22_ARATH B-box zinc finger protein 22 OS=Arabidopsis thaliana GN=BBX22 PE=1 SV=2//4.21751e-08
23824775_0	Orphans	transcriptional regulator	--	sp|Q9FHH8|COL5_ARATH Zinc finger protein CONSTANS-LIKE 5 OS=Arabidopsis thaliana GN=COL5 PE=2 SV=2//3.6319e-15
Novel01529_1	Orphans	transcriptional regulator	--	--	PREDICTED: fibrous sheath CABYR-binding protein-like [Setaria italica]
Novel04288_0	Orphans	transcriptional regulator	--	--	TPA: putative two-component response regulator family protein [Zea mays]>gi|645168002|gb|AIB05594.1| ARR-B transcription factor, partial [Zea mays]
Novel06882_2	Orphans	transcriptional regulator	--	--	hypothetical protein SORBIDRAFT_03g008490 [Sorghum bicolor]>gi|241927304|gb|EES00449.1| hypothetical protein SORBIDRAFT_03g008490 [Sorghum bicolor]
Novel08542_0	Orphans	transcriptional regulator	--	--	unknown [Zea mays]>gi|645168529|gb|AIB05810.1| orphans transcription factor, partial [Zea mays]
Novel10527_1	Orphans	transcriptional regulator	--	--	PREDICTED: paired amphipathic helix protein Sin3-like 4 isoform X2 [Setaria italica]
23781530_0	OFP	transcription factor	--	sp|Q3EAL1|OFP6_ARATH Transcription repressor OFP6 OS=Arabidopsis thaliana GN=OFP6 PE=1 SV=1//4.70656e-18
23803803_0	OFP	transcription factor	--	sp|Q3EAL1|OFP6_ARATH Transcription repressor OFP6 OS=Arabidopsis thaliana GN=OFP6 PE=1 SV=1//1.07501e-14
23761175_0	NAC	transcription factor	http://planttfdb.cbi.pku.edu.cn/family.php?fam=NAC	sp|A4VCM0|NAC45_ARATH NAC domain-containing protein 45 OS=Arabidopsis thaliana GN=NAC045 PE=2 SV=1//7.27225e-37
23764729_0	NAC	transcription factor	http://planttfdb.cbi.pku.edu.cn/family.php?fam=NAC	sp|Q9C8W9|NAC30_ARATH NAC domain-containing protein 30 OS=Arabidopsis thaliana GN=NAC030 PE=1 SV=1//1.96219e-82
23771547_1	NAC	transcription factor	http://planttfdb.cbi.pku.edu.cn/family.php?fam=NAC	sp|Q84WP6|NAC43_ARATH NAC domain-containing protein 43 OS=Arabidopsis thaliana GN=NAC043 PE=2 SV=2//7.69201e-91
23788505_0	NAC	transcription factor	http://planttfdb.cbi.pku.edu.cn/family.php?fam=NAC	sp|Q53NF7|NAC71_ORYSJ NAC domain-containing protein 71 OS=Oryza sativa subsp. japonica GN=NAC71 PE=2 SV=1//2.37283e-84
23796272_1	NAC	transcription factor	http://planttfdb.cbi.pku.edu.cn/family.php?fam=NAC	sp|Q9FIW5|NAC94_ARATH Putative NAC domain-containing protein 94 OS=Arabidopsis thaliana GN=ANAC094 PE=3 SV=1//1.94728e-52
23807036_0	NAC	transcription factor	http://planttfdb.cbi.pku.edu.cn/family.php?fam=NAC	sp|Q9C598|NAC81_ARATH Protein ATAF2 OS=Arabidopsis thaliana GN=NAC081 PE=1 SV=1//5.702e-22
23813110_2	NAC	transcription factor	http://planttfdb.cbi.pku.edu.cn/family.php?fam=NAC	sp|Q84TE6|NAC22_ARATH NAC domain-containing protein 21/22 OS=Arabidopsis thaliana GN=NAC021 PE=1 SV=2//1.12379e-82
23815559_0	NAC	transcription factor	http://planttfdb.cbi.pku.edu.cn/family.php?fam=NAC	sp|Q84TE6|NAC22_ARATH NAC domain-containing protein 21/22 OS=Arabidopsis thaliana GN=NAC021 PE=1 SV=2//4.07943e-62
23815999_0	NAC	transcription factor	http://planttfdb.cbi.pku.edu.cn/family.php?fam=NAC	sp|Q7F2L3|NAC48_ORYSJ NAC domain-containing protein 48 OS=Oryza sativa subsp. japonica GN=NAC48 PE=2 SV=1//2.7345e-124
23823284_0	NAC	transcription factor	http://planttfdb.cbi.pku.edu.cn/family.php?fam=NAC	sp|Q9FIW5|NAC94_ARATH Putative NAC domain-containing protein 94 OS=Arabidopsis thaliana GN=ANAC094 PE=3 SV=1//2.65572e-48
23824754_0	NAC	transcription factor	http://planttfdb.cbi.pku.edu.cn/family.php?fam=NAC	sp|Q9FLJ2|NC100_ARATH NAC domain-containing protein 100 OS=Arabidopsis thaliana GN=NAC100 PE=2 SV=1//3.2338e-78
23824772_0	NAC	transcription factor	http://planttfdb.cbi.pku.edu.cn/family.php?fam=NAC	sp|Q9FIW5|NAC94_ARATH Putative NAC domain-containing protein 94 OS=Arabidopsis thaliana GN=ANAC094 PE=3 SV=1//4.65209e-50
Novel04535_2	NAC	transcription factor	http://planttfdb.cbi.pku.edu.cn/family.php?fam=NAC	--	PREDICTED: uncharacterized protein LOC101783536 [Setaria italica]
Novel12441_0	NAC	transcription factor	http://planttfdb.cbi.pku.edu.cn/family.php?fam=NAC	--	hypothetical protein SORBIDRAFT_07g023900 [Sorghum bicolor]>gi|241940926|gb|EES14071.1| hypothetical protein SORBIDRAFT_07g023900 [Sorghum bicolor]
23764446_0	MYB	transcription factor	http://planttfdb.cbi.pku.edu.cn/family.php?fam=MYB	sp|Q50EX6|ODO1_PETHY Protein ODORANT1 OS=Petunia hybrida GN=ODO1 PE=2 SV=1//2.17833e-74
23771912_2	MYB	transcription factor	http://planttfdb.cbi.pku.edu.cn/family.php?fam=MYB	sp|Q8GV05|TRY_ARATH Transcription factor TRY OS=Arabidopsis thaliana GN=TRY PE=1 SV=1//1.2453e-15
23774257_0	MYB	transcription factor	http://planttfdb.cbi.pku.edu.cn/family.php?fam=MYB	sp|P92948|CDC5L_ARATH Cell division cycle 5-like protein OS=Arabidopsis thaliana GN=CDC5 PE=1 SV=2//0
23774518_2	MYB	transcription factor	http://planttfdb.cbi.pku.edu.cn/family.php?fam=MYB	sp|Q6A332|ALY3_ARATH Protein ALWAYS EARLY 3 OS=Arabidopsis thaliana GN=ALY3 PE=1 SV=1//5.63709e-72
23783961_2	MYB	transcription factor	http://planttfdb.cbi.pku.edu.cn/family.php?fam=MYB	sp|Q8S9H7|DIV_ANTMA Transcription factor DIVARICATA OS=Antirrhinum majus GN=DIVARICATA PE=2 SV=1//2.47404e-69
23790155_0	MYB	transcription factor	http://planttfdb.cbi.pku.edu.cn/family.php?fam=MYB	sp|Q50EX6|ODO1_PETHY Protein ODORANT1 OS=Petunia hybrida GN=ODO1 PE=2 SV=1//9.55434e-61
23791544_1	MYB	transcription factor	http://planttfdb.cbi.pku.edu.cn/family.php?fam=MYB	sp|B4FT40|SMH2_MAIZE Single myb histone 2 OS=Zea mays GN=SMH2 PE=2 SV=1//4.21983e-61
23792884_0	MYB	transcription factor	http://planttfdb.cbi.pku.edu.cn/family.php?fam=MYB	sp|Q75LL6|TADA2_ORYSJ Transcriptional adapter ADA2 OS=Oryza sativa subsp. japonica GN=ADA2 PE=2 SV=2//0
23793658_1	MYB	transcription factor	http://planttfdb.cbi.pku.edu.cn/family.php?fam=MYB	sp|Q4JL84|MYB59_ARATH Transcription factor MYB59 OS=Arabidopsis thaliana GN=MYB59 PE=2 SV=2//1.23832e-15
23794498_1	MYB	transcription factor	http://planttfdb.cbi.pku.edu.cn/family.php?fam=MYB	sp|O22264|MYB12_ARATH Transcription factor MYB12 OS=Arabidopsis thaliana GN=MYB12 PE=2 SV=1//1.19696e-10
23798763_0	MYB	transcription factor	http://planttfdb.cbi.pku.edu.cn/family.php?fam=MYB	sp|O22059|CPC_ARATH Transcription factor CPC OS=Arabidopsis thaliana GN=CPC PE=1 SV=1//1.91199e-15
23803948_4	MYB	transcription factor	http://planttfdb.cbi.pku.edu.cn/family.php?fam=MYB	sp|Q4JL84|MYB59_ARATH Transcription factor MYB59 OS=Arabidopsis thaliana GN=MYB59 PE=2 SV=2//1.3068e-09
23804733_0	MYB	transcription factor	http://planttfdb.cbi.pku.edu.cn/family.php?fam=MYB	sp|Q9FDW1|MYB44_ARATH Transcription factor MYB44 OS=Arabidopsis thaliana GN=MYB44 PE=2 SV=1//9.66765e-53
23806147_0	MYB	transcription factor	http://planttfdb.cbi.pku.edu.cn/family.php?fam=MYB	sp|Q6R0H1|LHY_ARATH Protein LHY OS=Arabidopsis thaliana GN=LHY PE=1 SV=2//3.25808e-35
23814925_0	MYB	transcription factor	http://planttfdb.cbi.pku.edu.cn/family.php?fam=MYB	sp|Q9FDW1|MYB44_ARATH Transcription factor MYB44 OS=Arabidopsis thaliana GN=MYB44 PE=2 SV=1//5.65726e-57
Novel01461_0	MYB	transcription factor	http://planttfdb.cbi.pku.edu.cn/family.php?fam=MYB	--	TPA: putative MYB DNA-binding domain superfamily protein, partial [Zea mays]
Novel05917_0	MYB	transcription factor	http://planttfdb.cbi.pku.edu.cn/family.php?fam=MYB	--	hypothetical protein SORBIDRAFT_03g041360 [Sorghum bicolor]>gi|241928694|gb|EES01839.1| hypothetical protein SORBIDRAFT_03g041360 [Sorghum bicolor]
Novel06629_2	MYB	transcription factor	http://planttfdb.cbi.pku.edu.cn/family.php?fam=MYB	--	TPA: putative MYB DNA-binding domain superfamily protein, partial [Zea mays]
Novel08864_0	MYB	transcription factor	http://planttfdb.cbi.pku.edu.cn/family.php?fam=MYB	--	PREDICTED: anthocyanin regulatory C1 protein-like [Setaria italica]
Novel12860_1	MYB	transcription factor	http://planttfdb.cbi.pku.edu.cn/family.php?fam=MYB	--	PREDICTED: cell division cycle 5-like protein [Setaria italica]
23799264_0	mTERF	transcription factor	--	-//-
23759291_0	MADS	transcription factor	--	sp|Q69TG5|MAD55_ORYSJ MADS-box transcription factor 55 OS=Oryza sativa subsp. japonica GN=MADS55 PE=2 SV=2//4.90999e-19
Novel01548_2	MADS	transcription factor	--	--	transcription factor MADS37, partial [Oryza sativa Japonica Group]
Novel01608_1	MADS	transcription factor	--	--	unknown [Zea mays]>gi|414887517|tpg|DAA63531.1| TPA: putative MADS-box transcription factor family protein [Zea mays]
Novel05064_0	MADS	transcription factor	--	--	MADS box protein AGLG1 [Sorghum bicolor]
Novel09162_2	MADS	transcription factor	--	--	BnaA01g12710D [Brassica napus]>gi|674922348|emb|CDY10829.1| BnaC01g14440D [Brassica napus]
Novel13358_2	MADS	transcription factor	--	--	PREDICTED: MADS-box transcription factor 47-like isoform X2 [Setaria italica]
23787732_2	LUG	transcriptional regulator	--	sp|O48847|LUH_ARATH Transcriptional corepressor LEUNIG_HOMOLOG OS=Arabidopsis thaliana GN=LUH PE=1 SV=1//1.53111e-127
23793585_2	LUG	transcriptional regulator	--	sp|O48847|LUH_ARATH Transcriptional corepressor LEUNIG_HOMOLOG OS=Arabidopsis thaliana GN=LUH PE=1 SV=1//2.1997e-101
Novel11851_2	LUG	transcriptional regulator	--	--	hypothetical protein [Zea mays]>gi|224029959|gb|ACN34055.1| unknown [Zea mays]>gi|414881780|tpg|DAA58911.1| TPA: hypothetical protein ZEAMMB73_487398 [Zea mays]
23773428_1	LOB	transcription factor	--	sp|Q9M886|LBD41_ARATH LOB domain-containing protein 41 OS=Arabidopsis thaliana GN=LBD41 PE=2 SV=1//3.59513e-61
23820351_2	LOB	transcription factor	--	sp|Q9ZW96|LBD40_ARATH LOB domain-containing protein 40 OS=Arabidopsis thaliana GN=LBD40 PE=2 SV=1//6.15594e-60
23757862_0	Jumonji	transcriptional regulator	--	sp|Q53WJ1|JM703_ORYSJ Lysine-specific demethylase JMJ703 OS=Oryza sativa subsp. japonica GN=JMJ703 PE=1 SV=1//0
23799882_0	Jumonji	transcriptional regulator	--	sp|Q9SSE9|JMJ25_ARATH Lysine-specific demethylase JMJ25 OS=Arabidopsis thaliana GN=JMJ25 PE=1 SV=1//2.0566e-20
Novel01999_1	Jumonji	transcriptional regulator	--	--	PREDICTED: lysine-specific demethylase JMJ703-like isoform X1 [Setaria italica]>gi|514719694|ref|XP_004954298.1| PREDICTED: lysine-specific demethylase JMJ703-like isoform X1 [Setaria italica]
Novel02031_1	Jumonji	transcriptional regulator	--	--	PREDICTED: lysine-specific demethylase JMJ18-like [Setaria italica]
23806740_0	IWS1	transcriptional regulator	--	sp|Q9FHK9|MD26B_ARATH Probable mediator of RNA polymerase II transcription subunit 26b OS=Arabidopsis thaliana GN=MED26B PE=2 SV=1//7.75212e-25
23756971_0	HSF	transcription factor	http://planttfdb.cbi.pku.edu.cn/family.php?fam=HSF	sp|Q8H7Y6|HFA2D_ORYSJ Heat stress transcription factor A-2d OS=Oryza sativa subsp. japonica GN=HSFA2D PE=2 SV=2//4.94083e-122
23817522_0	HSF	transcription factor	http://planttfdb.cbi.pku.edu.cn/family.php?fam=HSF	sp|Q8H7Y6|HFA2D_ORYSJ Heat stress transcription factor A-2d OS=Oryza sativa subsp. japonica GN=HSFA2D PE=2 SV=2//1.97834e-125
Novel10559_0	HSF	transcription factor	http://planttfdb.cbi.pku.edu.cn/family.php?fam=HSF	--	PREDICTED: heat stress transcription factor C-1b-like [Setaria italica]
23803011_0	HMG	transcriptional regulator	--	sp|Q65WY8|SSP1B_ORYSJ FACT complex subunit SSRP1-B OS=Oryza sativa subsp. japonica GN=SSRP1-B PE=2 SV=1//0
Novel01408_2	HMG	transcriptional regulator	--	--	PREDICTED: FACT complex subunit SSRP1-B-like [Setaria italica]
Novel09218_0	HMG	transcriptional regulator	--	--	PREDICTED: FACT complex subunit SSRP1-B [Setaria italica]
23763569_0	HB	transcription factor	--	sp|Q7XUJ5|HOX22_ORYSJ Homeobox-leucine zipper protein HOX22 OS=Oryza sativa subsp. japonica GN=HOX22 PE=2 SV=2//8.8374e-64
23766197_0	HB	transcription factor	--	sp|Q0J9X2|ROC2_ORYSJ Homeobox-leucine zipper protein ROC2 OS=Oryza sativa subsp. japonica GN=ROC2 PE=2 SV=1//4.41782e-106
23767210_0	HB	transcription factor	--	sp|Q7XUJ5|HOX22_ORYSJ Homeobox-leucine zipper protein HOX22 OS=Oryza sativa subsp. japonica GN=HOX22 PE=2 SV=2//7.4079e-70
23774441_1	HB	transcription factor	--	sp|P46605|HOX1A_MAIZE Homeobox protein HOX1A OS=Zea mays GN=HOX1A PE=2 SV=1//5.41225e-142
23781631_0	HB	transcription factor	--	sp|Q7XUJ5|HOX22_ORYSJ Homeobox-leucine zipper protein HOX22 OS=Oryza sativa subsp. japonica GN=HOX22 PE=2 SV=2//1.44367e-66
23789103_0	HB	transcription factor	--	sp|O80416|KNOSC_ORYSJ Homeobox protein knotted-1-like 12 OS=Oryza sativa subsp. japonica GN=OSH15 PE=2 SV=1//5.90036e-81
23791080_0	HB	transcription factor	--	sp|Q6K498|HOX4_ORYSJ Homeobox-leucine zipper protein HOX4 OS=Oryza sativa subsp. japonica GN=HOX4 PE=1 SV=1//1.34552e-61
23814794_0	HB	transcription factor	--	sp|Q0J9X2|ROC2_ORYSJ Homeobox-leucine zipper protein ROC2 OS=Oryza sativa subsp. japonica GN=ROC2 PE=2 SV=1//0
23816364_0	HB	transcription factor	--	sp|P24342|HXD11_CHICK Homeobox protein Hox-D11 OS=Gallus gallus GN=HOXD11 PE=2 SV=2//5.42968e-07
23826179_0	HB	transcription factor	--	sp|Q6EPF0|ROC5_ORYSJ Homeobox-leucine zipper protein ROC5 OS=Oryza sativa subsp. japonica GN=ROC5 PE=2 SV=1//0
Novel09101_1	HB	transcription factor	--	--	PREDICTED: homeobox-leucine zipper protein HOX4-like [Setaria italica]
Novel10307_0	HB	transcription factor	--	--	hypothetical protein SORBIDRAFT_02g030470 [Sorghum bicolor]>gi|241926078|gb|EER99222.1| hypothetical protein SORBIDRAFT_02g030470 [Sorghum bicolor]
23788244_0	GRAS	transcription factor	http://planttfdb.cbi.pku.edu.cn/family.php?fam=GRAS	sp|Q9FHZ1|SCL23_ARATH Scarecrow-like protein 23 OS=Arabidopsis thaliana GN=SCL23 PE=1 SV=1//7.0127e-146
23784448_1	GeBP	transcription factor	http://planttfdb.cbi.pku.edu.cn/family.php?fam=GeBP	sp|Q9SB42|MDA1_ARATH Mediator-associated protein 1 OS=Arabidopsis thaliana GN=At4g25210 PE=1 SV=1//7.63424e-14
23808351_0	GeBP	transcription factor	http://planttfdb.cbi.pku.edu.cn/family.php?fam=GeBP	sp|Q9SB42|MDA1_ARATH Mediator-associated protein 1 OS=Arabidopsis thaliana GN=At4g25210 PE=1 SV=1//6.42536e-14
23767912_1	G2-like	transcription factor	http://planttfdb.cbi.pku.edu.cn/family.php?fam=G2-like	sp|Q5Z5I4|GLK1_ORYSJ Probable transcription factor GLK1 OS=Oryza sativa subsp. japonica GN=GLK1 PE=2 SV=1//6.16916e-132
23799178_0	G2-like	transcription factor	http://planttfdb.cbi.pku.edu.cn/family.php?fam=G2-like	sp|Q9SAK5|APL_ARATH Myb family transcription factor APL OS=Arabidopsis thaliana GN=APL PE=2 SV=2//1.90026e-31
23810608_0	G2-like	transcription factor	http://planttfdb.cbi.pku.edu.cn/family.php?fam=G2-like	sp|Q9SAK5|APL_ARATH Myb family transcription factor APL OS=Arabidopsis thaliana GN=APL PE=2 SV=2//1.6716e-34
Novel12665_0	G2-like	transcription factor	http://planttfdb.cbi.pku.edu.cn/family.php?fam=G2-like	--	PREDICTED: uncharacterized protein LOC101784276 [Setaria italica]>gi|514742679|ref|XP_004960203.1| PREDICTED: uncharacterized protein LOC101784276 [Setaria italica]>gi|514742683|ref|XP_004960204.1| PREDICTED: uncharacterized protein LOC101784276 [Setaria italica]
23782131_0	FHA	transcription factor	--	sp|Q0JCU7|ZEP_ORYSJ Zeaxanthin epoxidase, chloroplastic OS=Oryza sativa subsp. japonica GN=ZEP PE=2 SV=1//0
Novel02853_2	FHA	transcription factor	--	--	PREDICTED: uncharacterized protein LOC101767955 isoform X2 [Setaria italica]
23762589_1	FAR1	transcription factor	http://planttfdb.cbi.pku.edu.cn/family.php?fam=FAR1	sp|Q9SZL8|FRS5_ARATH Protein FAR1-RELATED SEQUENCE 5 OS=Arabidopsis thaliana GN=FRS5 PE=2 SV=1//8.13586e-78
23785643_0	FAR1	transcription factor	http://planttfdb.cbi.pku.edu.cn/family.php?fam=FAR1	sp|Q9SZL8|FRS5_ARATH Protein FAR1-RELATED SEQUENCE 5 OS=Arabidopsis thaliana GN=FRS5 PE=2 SV=1//3.0257e-65
23791133_0	FAR1	transcription factor	http://planttfdb.cbi.pku.edu.cn/family.php?fam=FAR1	sp|Q9SZL8|FRS5_ARATH Protein FAR1-RELATED SEQUENCE 5 OS=Arabidopsis thaliana GN=FRS5 PE=2 SV=1//1.68879e-78
23823864_0	FAR1	transcription factor	http://planttfdb.cbi.pku.edu.cn/family.php?fam=FAR1	sp|Q9SZL8|FRS5_ARATH Protein FAR1-RELATED SEQUENCE 5 OS=Arabidopsis thaliana GN=FRS5 PE=2 SV=1//1.04185e-158
Novel02696_2	FAR1	transcription factor	http://planttfdb.cbi.pku.edu.cn/family.php?fam=FAR1	--	hypothetical protein SORBIDRAFT_02g034560 [Sorghum bicolor]>gi|241926302|gb|EER99446.1| hypothetical protein SORBIDRAFT_02g034560 [Sorghum bicolor]
Novel05017_2	FAR1	transcription factor	http://planttfdb.cbi.pku.edu.cn/family.php?fam=FAR1	--	hypothetical protein SORBIDRAFT_01g014270 [Sorghum bicolor]>gi|241920645|gb|EER93789.1| hypothetical protein SORBIDRAFT_01g014270 [Sorghum bicolor]
Novel07616_2	FAR1	transcription factor	http://planttfdb.cbi.pku.edu.cn/family.php?fam=FAR1	--	PREDICTED: protein FAR1-RELATED SEQUENCE 5-like [Setaria italica]
Novel13890_0	FAR1	transcription factor	http://planttfdb.cbi.pku.edu.cn/family.php?fam=FAR1	--	hypothetical protein OsJ_07864 [Oryza sativa Japonica Group]
Novel03802_2	DDT	transcriptional regulator	--	--	PREDICTED: uncharacterized protein LOC101779023 [Setaria italica]
Novel04690_2	DDT	transcriptional regulator	--	--	PREDICTED: uncharacterized protein LOC101779023 [Setaria italica]
Novel04747_1	DDT	transcriptional regulator	--	--	PREDICTED: uncharacterized protein LOC101778758 [Setaria italica]
Novel05120_1	DDT	transcriptional regulator	--	--	PREDICTED: uncharacterized protein LOC101778758 [Setaria italica]
23759167_0	C3H	transcription factor	http://planttfdb.cbi.pku.edu.cn/family.php?fam=C3H	sp|Q0DA50|C3H45_ORYSJ Zinc finger CCCH domain-containing protein 45 OS=Oryza sativa subsp. japonica GN=Os06g0677700 PE=3 SV=1//2.09647e-168
23770576_0	C3H	transcription factor	http://planttfdb.cbi.pku.edu.cn/family.php?fam=C3H	sp|Q5NAW2|C3H6_ORYSJ Zinc finger CCCH domain-containing protein 6 OS=Oryza sativa subsp. japonica GN=Os01g0258700 PE=2 SV=2//3.17928e-20
23784341_1	C3H	transcription factor	http://planttfdb.cbi.pku.edu.cn/family.php?fam=C3H	sp|Q9ZQW8|U2AFA_ORYSJ Splicing factor U2af small subunit A OS=Oryza sativa subsp. japonica GN=U2AF35A PE=2 SV=1//2.60941e-101
23786906_0	C3H	transcription factor	http://planttfdb.cbi.pku.edu.cn/family.php?fam=C3H	sp|Q2QT65|C3H66_ORYSJ Zinc finger CCCH domain-containing protein 66 OS=Oryza sativa subsp. japonica GN=Os12g0405100 PE=2 SV=1//2.81292e-16
23787586_0	C3H	transcription factor	http://planttfdb.cbi.pku.edu.cn/family.php?fam=C3H	sp|Q7XT07|DUS3L_ORYSJ tRNA-dihydrouridine(47) synthase [NAD(P)(+)]-like OS=Oryza sativa subsp. japonica GN=Os04g0117600 PE=2 SV=2//0
23803235_0	C3H	transcription factor	http://planttfdb.cbi.pku.edu.cn/family.php?fam=C3H	sp|Q0DA50|C3H45_ORYSJ Zinc finger CCCH domain-containing protein 45 OS=Oryza sativa subsp. japonica GN=Os06g0677700 PE=3 SV=1//3.79876e-30
23804886_0	C3H	transcription factor	http://planttfdb.cbi.pku.edu.cn/family.php?fam=C3H	sp|Q5Z807|C3H46_ORYSJ Zinc finger CCCH domain-containing protein 46 OS=Oryza sativa subsp. japonica GN=Os06g0704300 PE=2 SV=1//4.97874e-161
Novel00857_2	C3H	transcription factor	http://planttfdb.cbi.pku.edu.cn/family.php?fam=C3H	--	PREDICTED: zinc finger CCCH domain-containing protein 27 [Setaria italica]
Novel01402_0	C3H	transcription factor	http://planttfdb.cbi.pku.edu.cn/family.php?fam=C3H	--	PREDICTED: zinc finger CCCH domain-containing protein 27 [Setaria italica]
Novel04749_0	C3H	transcription factor	http://planttfdb.cbi.pku.edu.cn/family.php?fam=C3H	--	PREDICTED: zinc finger CCCH domain-containing protein 63 isoform X3 [Setaria italica]
Novel05945_2	C3H	transcription factor	http://planttfdb.cbi.pku.edu.cn/family.php?fam=C3H	--	predicted protein [Hordeum vulgare subsp. vulgare]
23819466_0	C2H2	transcription factor	http://planttfdb.cbi.pku.edu.cn/family.php?fam=C2H2	sp|Q39261|ZFP2_ARATH Zinc finger protein 2 OS=Arabidopsis thaliana GN=ZFP2 PE=2 SV=1//1.08737e-10
Novel02787_1	C2H2	transcription factor	http://planttfdb.cbi.pku.edu.cn/family.php?fam=C2H2	--	PREDICTED: protein indeterminate-domain 4, chloroplastic-like [Setaria italica]
Novel09926_2	C2H2	transcription factor	http://planttfdb.cbi.pku.edu.cn/family.php?fam=C2H2	--	PREDICTED: protein indeterminate-domain 4, chloroplastic-like [Setaria italica]
23791554_0	C2C2-GATA	transcription factor	--	sp|O82632|GATA9_ARATH GATA transcription factor 9 OS=Arabidopsis thaliana GN=GATA9 PE=2 SV=1//2.3665e-56
23785767_0	C2C2-Dof	transcription factor	--	sp|Q9LZ56|DOF51_ARATH Dof zinc finger protein DOF5.1 OS=Arabidopsis thaliana GN=DOF5.1 PE=2 SV=1//6.10242e-37
23789056_0	C2C2-Dof	transcription factor	--	sp|Q8LAP8|DOF46_ARATH Dof zinc finger protein DOF4.6 OS=Arabidopsis thaliana GN=DOF4.6 PE=2 SV=2//3.06247e-27
23801249_2	C2C2-Dof	transcription factor	--	sp|Q93ZL5|CDF2_ARATH Cyclic dof factor 2 OS=Arabidopsis thaliana GN=CDF2 PE=1 SV=2//5.18259e-38
23826125_0	C2C2-Dof	transcription factor	--	sp|Q8LAP8|DOF46_ARATH Dof zinc finger protein DOF4.6 OS=Arabidopsis thaliana GN=DOF4.6 PE=2 SV=2//2.00781e-32
23764089_0	bZIP	transcription factor	http://planttfdb.cbi.pku.edu.cn/family.php?fam=bZIP	sp|Q6ZDF3|TRAB1_ORYSJ bZIP transcription factor TRAB1 OS=Oryza sativa subsp. japonica GN=TRAB1 PE=1 SV=1//4.31523e-95
23776299_0	bZIP	transcription factor	http://planttfdb.cbi.pku.edu.cn/family.php?fam=bZIP	sp|Q99090|CPRF2_PETCR Light-inducible protein CPRF2 OS=Petroselinum crispum GN=CPRF2 PE=2 SV=2//1.11073e-33
23781210_0	bZIP	transcription factor	http://planttfdb.cbi.pku.edu.cn/family.php?fam=bZIP	sp|O24646|HY5_ARATH Transcription factor HY5 OS=Arabidopsis thaliana GN=HY5 PE=1 SV=1//8.56396e-34
23800400_0	bZIP	transcription factor	http://planttfdb.cbi.pku.edu.cn/family.php?fam=bZIP	sp|Q84JK2|FD_ARATH Protein FD OS=Arabidopsis thaliana GN=FD PE=1 SV=1//7.82445e-12
23814883_2	bZIP	transcription factor	http://planttfdb.cbi.pku.edu.cn/family.php?fam=bZIP	-//-
23823816_0	bZIP	transcription factor	http://planttfdb.cbi.pku.edu.cn/family.php?fam=bZIP	sp|O24160|TGA21_TOBAC TGACG-sequence-specific DNA-binding protein TGA-2.1 OS=Nicotiana tabacum GN=TGA21 PE=1 SV=1//3.73159e-107
Novel10970_0	bZIP	transcription factor	http://planttfdb.cbi.pku.edu.cn/family.php?fam=bZIP	--	TPA: putative bZIP transcription factor superfamily protein [Zea mays]
23761532_0	bHLH	transcription factor	http://planttfdb.cbi.pku.edu.cn/family.php?fam=bHLH	sp|Q9FHA7|HEC1_ARATH Transcription factor HEC1 OS=Arabidopsis thaliana GN=HEC1 PE=1 SV=1//9.10781e-37
23768074_0	bHLH	transcription factor	http://planttfdb.cbi.pku.edu.cn/family.php?fam=bHLH	sp|Q9LXA9|BH061_ARATH Transcription factor bHLH61 OS=Arabidopsis thaliana GN=BHLH61 PE=2 SV=1//6.99431e-08
23780361_0	bHLH	transcription factor	http://planttfdb.cbi.pku.edu.cn/family.php?fam=bHLH	sp|Q8H102|BH128_ARATH Transcription factor bHLH128 OS=Arabidopsis thaliana GN=BHLH128 PE=1 SV=1//9.55295e-40
23781175_0	bHLH	transcription factor	http://planttfdb.cbi.pku.edu.cn/family.php?fam=bHLH	sp|Q9LS08|BH032_ARATH Transcription factor AIG1 OS=Arabidopsis thaliana GN=BHLH32 PE=1 SV=1//2.09982e-19
23783971_0	bHLH	transcription factor	http://planttfdb.cbi.pku.edu.cn/family.php?fam=bHLH	sp|Q2HIV9|BH035_ARATH Transcription factor bHLH35 OS=Arabidopsis thaliana GN=BHLH35 PE=2 SV=1//2.70173e-17
23786117_0	bHLH	transcription factor	http://planttfdb.cbi.pku.edu.cn/family.php?fam=bHLH	sp|Q84LH8|PIF5_ARATH Transcription factor PIF5 OS=Arabidopsis thaliana GN=PIF5 PE=1 SV=1//1.79306e-29
23788083_2	bHLH	transcription factor	http://planttfdb.cbi.pku.edu.cn/family.php?fam=bHLH	sp|Q8GY61|BH063_ARATH Transcription factor bHLH63 OS=Arabidopsis thaliana GN=BHLH63 PE=1 SV=1//7.68039e-33
23796576_0	bHLH	transcription factor	http://planttfdb.cbi.pku.edu.cn/family.php?fam=bHLH	sp|Q2HIV9|BH035_ARATH Transcription factor bHLH35 OS=Arabidopsis thaliana GN=BHLH35 PE=2 SV=1//4.5047e-39
23803641_0	bHLH	transcription factor	http://planttfdb.cbi.pku.edu.cn/family.php?fam=bHLH	sp|Q2HIV9|BH035_ARATH Transcription factor bHLH35 OS=Arabidopsis thaliana GN=BHLH35 PE=2 SV=1//2.15741e-17
23812734_0	bHLH	transcription factor	http://planttfdb.cbi.pku.edu.cn/family.php?fam=bHLH	sp|O80536|PIF3_ARATH Transcription factor PIF3 OS=Arabidopsis thaliana GN=PIF3 PE=1 SV=1//1.06986e-31
Novel04522_2	bHLH	transcription factor	http://planttfdb.cbi.pku.edu.cn/family.php?fam=bHLH	--	PREDICTED: transcription factor bHLH128-like [Setaria italica]
Novel05051_1	bHLH	transcription factor	http://planttfdb.cbi.pku.edu.cn/family.php?fam=bHLH	--	PREDICTED: glycine, alanine and asparagine-rich protein-like [Setaria italica]
Novel05796_0	bHLH	transcription factor	http://planttfdb.cbi.pku.edu.cn/family.php?fam=bHLH	--	PREDICTED: transcription factor UNE10 [Setaria italica]
Novel12321_2	bHLH	transcription factor	http://planttfdb.cbi.pku.edu.cn/family.php?fam=bHLH	--	PREDICTED: transcription factor bHLH130-like isoform X2 [Setaria italica]
Novel13821_0	bHLH	transcription factor	http://planttfdb.cbi.pku.edu.cn/family.php?fam=bHLH	--	TPA: putative HLH DNA-binding domain superfamily protein [Zea mays]
23775537_0	AUX/IAA	transcriptional regulator	--	sp|Q6AT10|IAA15_ORYSJ Auxin-responsive protein IAA15 OS=Oryza sativa subsp. japonica GN=IAA15 PE=2 SV=1//1.01809e-50
23782969_0	AUX/IAA	transcriptional regulator	--	sp|Q9LG86|IAA2_ORYSJ Auxin-responsive protein IAA2 OS=Oryza sativa subsp. japonica GN=IAA2 PE=2 SV=1//1.81081e-42
23766897_1	ARR-B	transcription factor	http://planttfdb.cbi.pku.edu.cn/family.php?fam=ARR-B	sp|Q7Y0W3|EHD1_ORYSI Two-component response regulator EHD1 OS=Oryza sativa subsp. indica PE=2 SV=1//1.8544e-124
23793132_0	ARR-B	transcription factor	http://planttfdb.cbi.pku.edu.cn/family.php?fam=ARR-B	sp|P62598|ARR12_ARATH Two-component response regulator ARR12 OS=Arabidopsis thaliana GN=ARR12 PE=2 SV=2//2.31381e-77
Novel13410_2	ARID	transcriptional regulator	--	--	PREDICTED: AT-rich interactive domain-containing protein 6-like [Setaria italica]
23770464_0	ARF	transcription factor	http://planttfdb.cbi.pku.edu.cn/family.php?fam=ARF	sp|Q6YZW0|ARFU_ORYSJ Auxin response factor 21 OS=Oryza sativa subsp. japonica GN=ARF21 PE=2 SV=2//4.13863e-85
23771484_0	ARF	transcription factor	http://planttfdb.cbi.pku.edu.cn/family.php?fam=ARF	sp|Q5NB85|ARFA_ORYSJ Auxin response factor 1 OS=Oryza sativa subsp. japonica GN=ARF1 PE=2 SV=1//0
23790668_0	ARF	transcription factor	http://planttfdb.cbi.pku.edu.cn/family.php?fam=ARF	sp|Q653U3|ARFQ_ORYSJ Auxin response factor 17 OS=Oryza sativa subsp. japonica GN=ARF17 PE=2 SV=1//0
23763152_0	AP2-EREBP	transcription factor	--	sp|Q9LW50|ERF2_NICSY Ethylene-responsive transcription factor 2 OS=Nicotiana sylvestris GN=ERF2 PE=2 SV=1//2.2699e-32
23769794_0	AP2-EREBP	transcription factor	--	sp|Q8GWK2|AP2L4_ARATH AP2-like ethylene-responsive transcription factor At2g41710 OS=Arabidopsis thaliana GN=At2g41710 PE=2 SV=2//1.19677e-97
23769848_1	AP2-EREBP	transcription factor	--	sp|Q6K7E6|ERF1_ORYSJ Ethylene-responsive transcription factor 1 OS=Oryza sativa subsp. japonica GN=EREBP1 PE=1 SV=1//7.00145e-33
23772441_1	AP2-EREBP	transcription factor	--	sp|Q3E703|ERF88_ARATH Ethylene-responsive transcription factor ERF088 OS=Arabidopsis thaliana GN=ERF088 PE=2 SV=1//9.22861e-09
23792172_0	AP2-EREBP	transcription factor	--	sp|Q8H1E4|RAP24_ARATH Ethylene-responsive transcription factor RAP2-4 OS=Arabidopsis thaliana GN=RAP2-4 PE=1 SV=1//4.14169e-33
23787964_0	ABI3VP1	transcription factor	--	sp|Q6AV21|Y3982_ORYSJ B3 domain-containing protein Os03g0619800 OS=Oryza sativa subsp. japonica GN=Os03g0619800 PE=3 SV=1//1.5904e-09
Novel13886_2	ABI3VP1	transcription factor	--	--	PREDICTED: auxin response factor 3-like isoform X1 [Setaria italica]
